# Supplementary material for: 2-Meth­oxy-4-methyl-1-[1-(phenyl­sulfon­yl)propan-2-yl]benzene
Source: Acta Crystallogr Sect E Struct Rep Online. 2011 Sep 14;67(Pt 10):o2589. doi: 10.1107/S1600536811035987 (PMC3201501; doi:10.1107/S1600536811035987)
Supplement: Supplementary file 2 [file e-67-o2589-Isup2.hkl]

# 
# h,k,l, Fc-squared, Fo-squared, sigma(Fo-squared) and status flag 
# 
data_I
_shelx_title ' 110626i in P2(1)/c' 
_shelx_refln_list_code          4 
_shelx_F_calc_maximum      189.31 
_exptl_crystal_F_000       648.00 
_reflns_d_resolution_high  0.8403 
 
loop_ 
 _symmetry_equiv_pos_as_xyz 
 'x, y, z' 
 '-x, y+1/2, -z+1/2' 
 '-x, -y, -z' 
 'x, -y-1/2, z-1/2' 
 
_cell_length_a     9.1010 
_cell_length_b    12.2579 
_cell_length_c    15.9251 
_cell_angle_alpha  90.000 
_cell_angle_beta  118.307 
_cell_angle_gamma  90.000 
 
_shelx_F_squared_multiplier     1.000 
 
loop_ 
 _refln_index_h 
 _refln_index_k 
 _refln_index_l 
 _refln_F_squared_calc 
 _refln_F_squared_meas 
 _refln_F_squared_sigma 
 _refln_observed_status 
   1   0   0     4023.45     4367.14    747.59 o 
   2   0   0     3081.90     3315.68    401.19 o 
   3   0   0      348.05      342.13     34.00 o 
   4   0   0      579.13      605.67     74.56 o 
   5   0   0      992.94     1012.71    124.02 o 
   6   0   0       52.09       49.69     10.89 o 
   7   0   0      107.46      123.86     20.03 o 
   8   0   0       96.04       82.92     27.27 o 
   9   0   0        0.84      -29.17     19.44 o 
   1   1   0     2154.31     2191.78    189.82 o 
   2   1   0      141.11      126.15     10.10 o 
   3   1   0       20.50       23.71      5.79 o 
   4   1   0     1457.33     1462.55    111.90 o 
   5   1   0      155.67      166.72     14.35 o 
   6   1   0      139.88      153.61     15.39 o 
   7   1   0       18.00       12.00      7.54 o 
   8   1   0       33.67       18.48     30.25 o 
   9   1   0       20.61       15.27     15.46 o 
   0   2   0      202.70      180.32     18.13 o 
   1   2   0     3725.32     3724.03    316.40 o 
   2   2   0    26122.09    28074.40   2382.22 o 
   3   2   0     2522.48     2673.91    203.79 o 
   4   2   0        0.89        1.61      2.52 o 
   5   2   0        2.83       -2.31      3.11 o 
   6   2   0       30.87       34.65      6.64 o 
   7   2   0        1.17       -3.66      7.09 o 
   8   2   0        6.70       -6.19     14.02 o 
   9   2   0        2.70      -12.66     14.02 o 
   1   3   0     4257.54     4406.27    333.37 o 
   2   3   0     1031.31     1191.41     90.75 o 
   3   3   0        0.21       -1.42      2.82 o 
   4   3   0     1595.08     1795.41    137.12 o 
   5   3   0       90.66       76.63     15.11 o 
   6   3   0        0.75       -4.67      4.86 o 
   7   3   0       34.53       36.93      9.90 o 
   8   3   0       43.38       37.33     11.08 o 
   9   3   0       19.94      -14.79     14.11 o 
   0   4   0     1404.01     1337.30    131.33 o 
   1   4   0     2839.56     3100.69    234.70 o 
   2   4   0     1977.32     1978.05    150.03 o 
   3   4   0     1835.25     2016.21    152.97 o 
   4   4   0      234.89      241.33     21.78 o 
   5   4   0       49.51       39.30      7.29 o 
   6   4   0      702.27      661.82     57.92 o 
   7   4   0      327.59      363.79     39.86 o 
   8   4   0       70.01       69.49     15.64 o 
   9   4   0        3.17      -21.97     15.40 o 
   1   5   0       82.13      103.98      8.14 o 
   2   5   0      325.36      365.37     28.42 o 
   3   5   0     1085.73     1203.22     91.77 o 
   4   5   0     1092.90     1119.51     96.32 o 
   5   5   0      120.93      133.54     14.58 o 
   6   5   0      282.14      317.34     29.48 o 
   7   5   0       22.82       25.75      9.45 o 
   8   5   0      276.22      327.08     37.83 o 
   0   6   0        4.81        1.65      3.09 o 
   1   6   0        4.38        1.81      2.15 o 
   2   6   0      229.63      179.94     13.42 o 
   3   6   0        1.60       -0.02      3.05 o 
   4   6   0     2918.89     2966.09    252.94 o 
   5   6   0       67.01       77.34     10.21 o 
   6   6   0      164.84      180.64     19.12 o 
   7   6   0       26.52       25.37      8.31 o 
   8   6   0       27.60        1.13     16.97 o 
   1   7   0        0.53       -0.11      2.37 o 
   2   7   0       11.26        7.60      2.61 o 
   3   7   0      228.01      246.03     19.96 o 
   4   7   0       53.53       53.22      8.37 o 
   5   7   0       31.32       20.40      6.95 o 
   6   7   0      590.93      544.04     48.38 o 
   7   7   0       64.44       68.23     13.50 o 
   8   7   0       30.75       48.49     13.48 o 
   0   8   0      600.59      613.17     60.97 o 
   1   8   0      244.33      236.29     17.23 o 
   2   8   0        1.94       -0.34      3.17 o 
   3   8   0      319.59      320.43     28.77 o 
   4   8   0       37.99       39.62      7.46 o 
   5   8   0       22.44        8.38      6.43 o 
   6   8   0      117.22      107.55     15.33 o 
   7   8   0       36.24       36.89     13.63 o 
   1   9   0       28.38       29.93      5.10 o 
   2   9   0       65.85       68.48      7.83 o 
   3   9   0        6.83        2.42      4.79 o 
   4   9   0       81.28       55.41     12.62 o 
   5   9   0       71.77       70.35     12.28 o 
   6   9   0      177.37      185.48     23.82 o 
   7   9   0       20.29       29.46     12.05 o 
   0  10   0       16.67       27.10      6.89 o 
   1  10   0       10.04        9.87      4.62 o 
   2  10   0      827.95      816.35     62.83 o 
   3  10   0      181.72      178.74     21.94 o 
   4  10   0      261.52      248.24     28.89 o 
   5  10   0       77.36       45.29     13.87 o 
   6  10   0       43.13       15.44     11.48 o 
   1  11   0       17.91       19.48      5.89 o 
   2  11   0      124.36      135.08     23.84 o 
   3  11   0        2.49       -9.15      6.89 o 
   4  11   0       61.44       77.35     13.26 o 
   5  11   0        9.59        7.75      8.74 o 
   6  11   0        3.57       12.41     13.33 o 
   0  12   0      711.12      809.64    139.55 o 
   1  12   0      530.23      551.91     55.97 o 
   2  12   0       41.17       42.29     10.50 o 
   3  12   0        8.80       -3.81      8.07 o 
   4  12   0       47.28       44.64     11.04 o 
   5  12   0      187.01      184.31     24.01 o 
   1  13   0       50.19       21.07     13.93 o 
   2  13   0        2.13      -12.99     10.12 o 
   3  13   0        0.06        2.78     17.47 o 
   4  13   0        2.73        8.43     13.45 o 
   0  14   0       24.59       45.37     24.38 o 
   1  14   0       56.21       91.99     20.67 o 
   2  14   0       25.65       43.59     22.49 o 
  -9   1   1       19.07       29.30     16.13 o 
  -8   1   1        3.97        7.38     11.42 o 
  -7   1   1        8.53        1.29      6.47 o 
  -6   1   1      373.73      320.41     28.75 o 
  -5   1   1      300.42      311.05     27.69 o 
  -4   1   1       96.01       95.54      8.62 o 
  -3   1   1       43.95       39.45      4.27 o 
  -2   1   1     4253.91     4540.61    385.64 o 
  -1   1   1      934.33      963.08    115.60 o 
   1   1   1     4544.58     4650.44    395.21 o 
   2   1   1     3312.11     3412.44    259.73 o 
   3   1   1      240.97      206.87     16.34 o 
   4   1   1      372.00      341.92     26.85 o 
   5   1   1       41.87       49.76      6.32 o 
   6   1   1       27.16       28.79      6.04 o 
   7   1   1      126.06      135.37     18.01 o 
   8   1   1       57.89       53.36     18.63 o 
   9   1   1       18.11       22.06     21.28 o 
  -9   2   1        3.68       -1.58     12.39 o 
  -8   2   1      211.57      247.75     28.80 o 
  -7   2   1      646.11      631.82     64.70 o 
  -6   2   1       82.99       88.29     16.25 o 
  -5   2   1        5.81        1.76      3.15 o 
  -4   2   1      519.68      463.37     32.72 o 
  -3   2   1       21.42        6.20      3.58 o 
  -2   2   1    35836.78    38411.80   2902.83 o 
  -1   2   1        0.19        1.76      1.68 o 
   0   2   1    12625.03    13092.23   1103.53 o 
   1   2   1      274.37      300.44     25.89 o 
   2   2   1      239.70      210.91     18.62 o 
   3   2   1      316.83      285.49     22.43 o 
   4   2   1      479.94      482.12     37.49 o 
   5   2   1      113.82      142.45     12.63 o 
   6   2   1      175.97      146.40     18.64 o 
   7   2   1      223.38      257.30     30.05 o 
   8   2   1      163.44      198.41     28.48 o 
   9   2   1        0.53      -22.47     14.98 o 
  -9   3   1        0.79       -6.84     11.60 o 
  -8   3   1      197.40      226.00     27.49 o 
  -7   3   1        9.76       -5.15     11.07 o 
  -6   3   1      313.00      298.32     27.47 o 
  -5   3   1       59.91       45.57      6.85 o 
  -4   3   1      780.00      857.27     65.97 o 
  -3   3   1      527.20      529.59     40.90 o 
  -2   3   1      738.71      766.79     58.53 o 
  -1   3   1    10295.83    11219.55    775.66 o 
   0   3   1      650.10      663.62     46.05 o 
   1   3   1     1744.00     1760.41    133.47 o 
   2   3   1     6096.51     6593.24    560.07 o 
   3   3   1       94.75      134.87     13.14 o 
   4   3   1      104.35      121.79     12.58 o 
   5   3   1      171.17      169.41     17.09 o 
   6   3   1      499.33      462.51     40.91 o 
   7   3   1      110.47      116.44     16.65 o 
   8   3   1       73.93       93.72     23.63 o 
   9   3   1       41.53       38.40     18.60 o 
  -9   4   1      119.65      155.26     22.03 o 
  -8   4   1       26.62       21.72     10.00 o 
  -7   4   1       55.56       57.47     13.03 o 
  -6   4   1      318.67      318.84     29.35 o 
  -5   4   1      923.99      865.20     74.66 o 
  -4   4   1     3566.62     3454.08    261.62 o 
  -3   4   1     1390.95     1411.85    107.43 o 
  -2   4   1      625.60      646.53     49.50 o 
  -1   4   1      166.39      142.53     10.35 o 
   0   4   1     1940.91     1961.59    135.97 o 
   1   4   1      124.71      131.47      9.61 o 
   2   4   1     3629.59     3715.49    281.28 o 
   3   4   1      651.40      616.61     53.36 o 
   4   4   1      360.13      349.45     30.96 o 
   5   4   1      160.32      154.09     15.98 o 
   6   4   1      156.94      191.57     19.76 o 
   7   4   1        4.97       -7.08      7.67 o 
   8   4   1       28.89       42.73     11.94 o 
  -9   5   1        0.19      -19.47     13.28 o 
  -8   5   1      131.91      117.56     17.83 o 
  -7   5   1        6.05        8.89      7.09 o 
  -6   5   1       20.05       12.63      6.85 o 
  -5   5   1       38.89       23.41     13.18 o 
  -4   5   1       30.38       41.80      5.50 o 
  -3   5   1     3115.84     3399.22    257.72 o 
  -2   5   1       10.02       11.17      3.01 o 
  -1   5   1      436.38      408.27     28.76 o 
   0   5   1       10.74       11.05      2.58 o 
   1   5   1       75.48       86.38     10.65 o 
   2   5   1     2539.13     2600.68    197.08 o 
   3   5   1     1278.74     1303.32     99.23 o 
   4   5   1     1110.05     1091.76     93.97 o 
   5   5   1       11.60        5.07      5.40 o 
   6   5   1      139.89      141.90     20.01 o 
   7   5   1        9.43        5.83     10.36 o 
   8   5   1       43.96       49.64     13.19 o 
  -8   6   1       10.53      -10.59     14.40 o 
  -7   6   1       16.97        9.61      7.60 o 
  -6   6   1        5.55        1.50      6.49 o 
  -5   6   1        3.61       -7.29      4.86 o 
  -4   6   1        5.31        5.91      4.35 o 
  -3   6   1     1051.20     1067.94     81.63 o 
  -2   6   1      539.59      623.02     47.91 o 
  -1   6   1      223.65      218.98     15.84 o 
   0   6   1      136.59      155.03     11.53 o 
   1   6   1     1083.46     1150.49     80.13 o 
   2   6   1      354.09      340.55     24.19 o 
   3   6   1       15.94        8.51      3.48 o 
   4   6   1       31.86       28.21      6.33 o 
   5   6   1       57.26       54.74      8.93 o 
   6   6   1        6.98        8.08      7.70 o 
   7   6   1        7.92       -0.32      9.84 o 
   8   6   1       11.00      -12.67     13.83 o 
  -8   7   1      335.84      398.09     44.73 o 
  -7   7   1       57.88       64.62     11.30 o 
  -6   7   1       27.16       21.14      7.39 o 
  -5   7   1      470.18      415.30     42.44 o 
  -4   7   1      183.65      239.05     26.69 o 
  -3   7   1       10.16       11.56      4.54 o 
  -2   7   1       36.19       44.56      5.41 o 
  -1   7   1      302.42      298.45     21.31 o 
   0   7   1      585.94      569.18     40.05 o 
   1   7   1      359.09      342.93     24.44 o 
   2   7   1      101.42      107.05      9.88 o 
   3   7   1        3.38        4.74      4.07 o 
   4   7   1      113.10      117.37     13.25 o 
   5   7   1       91.90       86.77     11.01 o 
   6   7   1        0.58       -5.09      6.41 o 
   7   7   1       15.41       22.30      8.58 o 
   8   7   1       89.26       99.48     29.41 o 
  -8   8   1        0.28        5.88     11.36 o 
  -7   8   1        0.33      -15.04     10.32 o 
  -6   8   1      296.41      328.72     31.38 o 
  -5   8   1        0.78       -8.41      5.73 o 
  -4   8   1     2132.53     2231.29    190.96 o 
  -3   8   1      811.61      771.99     59.39 o 
  -2   8   1        3.74       -4.53      3.02 o 
  -1   8   1       64.61       67.80      6.34 o 
   0   8   1      136.92      147.39     11.75 o 
   1   8   1       57.59       62.48      6.11 o 
   2   8   1      681.81      621.51     47.96 o 
   3   8   1      116.98      127.98     18.05 o 
   4   8   1     1096.68     1009.78     87.37 o 
   5   8   1        3.79        4.58      6.55 o 
   6   8   1        0.38       -1.36      7.11 o 
   7   8   1        7.66      -10.29     14.37 o 
  -7   9   1        9.78       12.25      9.93 o 
  -6   9   1      166.57      231.49     36.72 o 
  -5   9   1       81.58      104.59     18.97 o 
  -4   9   1       75.77       77.59     10.56 o 
  -3   9   1        3.89        1.45      5.27 o 
  -2   9   1        0.71       -0.84      4.04 o 
  -1   9   1        6.00        3.36      3.21 o 
   0   9   1       36.67       29.26      4.62 o 
   1   9   1       76.33       99.32      9.88 o 
   2   9   1        5.95        3.37      4.06 o 
   3   9   1        7.47       -0.01      4.57 o 
   4   9   1       23.90       22.76      6.99 o 
   5   9   1       18.69        7.65      7.12 o 
   6   9   1      146.38      159.96     33.07 o 
   7   9   1       17.12       38.06     12.41 o 
  -7  10   1        6.42       -8.74     11.73 o 
  -6  10   1       38.72       35.33     18.23 o 
  -5  10   1      210.56      236.97     27.82 o 
  -4  10   1       34.78       23.49      7.94 o 
  -3  10   1      128.28      132.46     17.21 o 
  -2  10   1      283.79      308.93     28.29 o 
  -1  10   1      765.62      785.66     60.57 o 
   0  10   1       10.50        2.66      3.91 o 
   1  10   1      153.75      197.41     17.29 o 
   2  10   1      120.99      140.66     13.36 o 
   3  10   1       15.99        8.55      7.86 o 
   4  10   1       43.06       44.44      8.32 o 
   5  10   1        8.79       15.99      9.04 o 
   6  10   1       82.26       72.30     14.69 o 
  -6  11   1       33.52       26.79     12.48 o 
  -5  11   1       10.20       -3.12      8.49 o 
  -4  11   1       34.59       21.46     12.65 o 
  -3  11   1       11.15       -2.21      7.22 o 
  -2  11   1        6.42      -10.76      7.17 o 
  -1  11   1        0.08       -3.54      5.61 o 
   0  11   1        5.35       -3.41      6.60 o 
   1  11   1       23.22       29.33      9.69 o 
   2  11   1        1.52       -5.08      8.49 o 
   3  11   1        0.04       -6.35      6.92 o 
   4  11   1        0.03      -11.58     10.67 o 
   5  11   1       28.43       37.75     10.91 o 
  -5  12   1        0.69      -17.41     13.20 o 
  -4  12   1       84.66       86.97     14.25 o 
  -3  12   1       54.51       57.07     16.47 o 
  -2  12   1        2.74       -0.25      6.62 o 
  -1  12   1       13.17       25.01      9.55 o 
   0  12   1        9.18        7.72      8.19 o 
   1  12   1        0.74       -8.79      8.09 o 
   2  12   1       86.23       55.01     19.54 o 
   3  12   1        0.02      -10.99     10.19 o 
   4  12   1       30.97       20.95     31.84 o 
   5  12   1        8.50      -12.35      9.94 o 
  -4  13   1       16.88      -11.84     16.83 o 
  -3  13   1       30.63       27.84     10.13 o 
  -2  13   1        3.18      -16.28     16.20 o 
  -1  13   1        0.00      -15.54     11.89 o 
   0  13   1        4.53       11.16     13.24 o 
   1  13   1       37.11       80.12     18.40 o 
   2  13   1        9.67       22.81     11.91 o 
   3  13   1       14.24       28.96     27.35 o 
   4  13   1       43.36       23.66     14.15 o 
  -2  14   1      114.54      201.84     48.34 o 
  -1  14   1       47.25       61.02     17.81 o 
   0  14   1       34.41       39.13     17.23 o 
   1  14   1       22.16       46.40     22.96 o 
   2  14   1       25.66       -8.77     17.82 o 
 -10   0   2      105.51      109.08     35.25 o 
  -9   0   2      135.85      159.75     39.56 o 
  -8   0   2       26.17       10.71     16.72 o 
  -7   0   2      347.62      370.39     48.39 o 
  -6   0   2       20.86       19.86      7.65 o 
  -5   0   2      449.40      409.77     51.18 o 
  -4   0   2      738.08      660.93     81.14 o 
  -3   0   2      232.42      297.54     36.96 o 
  -2   0   2     1106.57     1201.42    206.22 o 
   0   0   2    28116.48    29963.06   3571.59 o 
   1   0   2    15480.54    16771.44   1997.95 o 
   2   0   2      550.80      538.48     53.40 o 
   3   0   2        1.87       -1.82      2.45 o 
   4   0   2      631.17      595.06     58.96 o 
   5   0   2     1566.37     1560.94    190.13 o 
   6   0   2     1208.21     1131.65    139.01 o 
   7   0   2       46.48       45.57     21.62 o 
   8   0   2       46.40       20.79     22.21 o 
 -10   1   2      107.55      127.86     56.81 o 
  -9   1   2       11.25        7.24     15.61 o 
  -8   1   2       81.68       89.80     14.95 o 
  -7   1   2        1.46       -4.37      6.81 o 
  -6   1   2      165.91      172.25     16.96 o 
  -5   1   2       62.74       69.45     11.54 o 
  -4   1   2     1061.80     1060.03     91.40 o 
  -3   1   2      662.81      642.50     64.26 o 
  -2   1   2       93.72      104.87     10.85 o 
  -1   1   2     2410.00     2293.92    273.81 o 
   0   1   2     3152.07     3166.74    377.91 o 
   1   1   2     2340.89     2363.78    201.10 o 
   2   1   2      444.02      440.94     38.02 o 
   3   1   2     1697.35     1622.90    123.91 o 
   4   1   2      692.98      692.93     48.61 o 
   5   1   2      330.79      304.61     24.25 o 
   6   1   2      133.24      160.93     25.00 o 
   7   1   2       33.90       44.19     11.73 o 
   8   1   2       12.30       -7.07     15.13 o 
  -9   2   2        5.29        2.23     11.28 o 
  -8   2   2        0.09       -6.43      7.75 o 
  -7   2   2        0.30       -1.56      6.54 o 
  -6   2   2        0.13        2.50      4.21 o 
  -5   2   2       75.06       72.88      7.56 o 
  -4   2   2      267.46      301.04     21.50 o 
  -3   2   2     2317.44     2556.55    193.79 o 
  -2   2   2     2054.85     1977.30    167.11 o 
  -1   2   2      436.41      457.64     45.30 o 
   0   2   2      209.14      207.69     20.74 o 
   1   2   2     1070.49     1043.98     89.06 o 
   2   2   2     2440.95     2528.13    215.12 o 
   3   2   2     4172.78     4417.45    375.38 o 
   4   2   2      658.84      639.67     55.47 o 
   5   2   2        0.98       -2.69      4.05 o 
   6   2   2       78.93       75.72     20.00 o 
   7   2   2        6.34       -6.65      7.01 o 
   8   2   2       12.90       -2.16     13.90 o 
  -9   3   2        3.56      -13.01      8.67 o 
  -8   3   2       41.20       37.21     10.33 o 
  -7   3   2        7.90        6.72      7.24 o 
  -6   3   2       45.18       32.76      7.53 o 
  -5   3   2      403.01      412.83     32.29 o 
  -4   3   2      892.04      957.18     66.75 o 
  -3   3   2       73.39       67.73      6.41 o 
  -2   3   2     1220.65     1395.83    106.03 o 
  -1   3   2      437.09      429.62     42.32 o 
   0   3   2     4823.49     4949.02    374.66 o 
   1   3   2     3180.97     3270.86    277.99 o 
   2   3   2     1001.61     1043.17     89.10 o 
   3   3   2        6.90        1.69      3.13 o 
   4   3   2      385.93      364.29     32.16 o 
   5   3   2        2.24       -2.56      4.60 o 
   6   3   2       28.25       25.57      8.78 o 
   7   3   2        0.06       -5.31      8.14 o 
   8   3   2        2.26       -7.70      9.03 o 
  -9   4   2       38.94       14.58     11.18 o 
  -8   4   2      296.72      371.16     41.58 o 
  -7   4   2      331.87      313.47     34.16 o 
  -6   4   2      591.04      580.03     50.97 o 
  -5   4   2      493.67      452.94     39.92 o 
  -4   4   2     1041.29     1068.32     81.66 o 
  -3   4   2       36.08       18.74      3.39 o 
  -2   4   2     1786.54     1999.27    151.72 o 
  -1   4   2     1814.33     1738.70    131.92 o 
   0   4   2      564.34      512.91     43.86 o 
   1   4   2      856.20      925.44     70.51 o 
   2   4   2        8.24        4.11      4.91 o 
   3   4   2      216.98      236.53     21.46 o 
   4   4   2       33.54       55.52      8.16 o 
   5   4   2       14.17        5.42      7.15 o 
   6   4   2      203.31      201.95     20.82 o 
   7   4   2      110.49      130.48     18.42 o 
   8   4   2       15.34       10.61     16.69 o 
  -9   5   2        0.12      -10.04     10.19 o 
  -8   5   2      135.37      128.10     23.25 o 
  -7   5   2        0.08       -8.35      6.09 o 
  -6   5   2      211.93      245.46     24.15 o 
  -5   5   2        0.01        0.96      4.74 o 
  -4   5   2     1181.93     1309.37     99.88 o 
  -3   5   2       26.84       23.27      3.83 o 
  -2   5   2      148.29      184.52     14.87 o 
  -1   5   2       10.10        8.89      2.06 o 
   0   5   2      244.32      250.95     17.86 o 
   1   5   2        4.22        1.96      2.33 o 
   2   5   2        3.76       -3.58      2.77 o 
   3   5   2       60.46       58.57      7.59 o 
   4   5   2        0.14       -0.61      4.76 o 
   5   5   2      283.12      303.91     27.96 o 
   6   5   2       20.46        4.07      8.19 o 
   7   5   2       88.99      106.74     16.77 o 
   8   5   2       21.29       33.03     24.21 o 
  -9   6   2       19.52       19.53     14.31 o 
  -8   6   2      200.20      255.74     30.54 o 
  -7   6   2      197.93      216.76     22.66 o 
  -6   6   2     1915.36     1905.26    163.30 o 
  -5   6   2     1791.40     1769.39    151.77 o 
  -4   6   2     1187.72     1188.37     90.78 o 
  -3   6   2     1145.00     1132.13     86.49 o 
  -2   6   2      114.31      112.61     10.01 o 
  -1   6   2       22.56       16.08      3.30 o 
   0   6   2      221.11      189.45     13.81 o 
   1   6   2      246.13      194.15     14.25 o 
   2   6   2      530.00      490.38     34.62 o 
   3   6   2       44.10       33.12      7.75 o 
   4   6   2      642.12      621.58     54.15 o 
   5   6   2       21.21        7.60      6.16 o 
   6   6   2       49.24       44.05      9.07 o 
   7   6   2       27.24       35.71     11.24 o 
   8   6   2       20.99       15.07     22.04 o 
  -8   7   2        5.58       -2.47      9.66 o 
  -7   7   2        1.33       -5.04      7.68 o 
  -6   7   2      209.37      230.33     23.07 o 
  -5   7   2      428.84      405.92     36.25 o 
  -4   7   2        2.92        0.90      4.92 o 
  -3   7   2        3.27        0.59      3.17 o 
  -2   7   2       33.96       43.10      6.84 o 
  -1   7   2       34.10       30.68      3.87 o 
   0   7   2      128.95      161.72     12.25 o 
   1   7   2       25.81       26.50      3.91 o 
   2   7   2        0.03       -0.52      3.17 o 
   3   7   2      145.73      179.10     17.60 o 
   4   7   2       72.63       81.01     10.59 o 
   5   7   2       30.70       44.71      8.58 o 
   6   7   2       38.64       54.46     18.00 o 
   7   7   2       24.06       19.99     10.91 o 
  -8   8   2       51.54       42.84     13.31 o 
  -7   8   2      193.81      176.42     22.99 o 
  -6   8   2      295.34      350.30     38.97 o 
  -5   8   2      253.22      274.77     31.00 o 
  -4   8   2      119.08      163.38     16.71 o 
  -3   8   2      587.93      584.07     45.42 o 
  -2   8   2        0.03       -4.46      2.98 o 
  -1   8   2      290.07      298.27     21.56 o 
   0   8   2       16.12       20.95      3.83 o 
   1   8   2       30.95       22.79      3.81 o 
   2   8   2       36.99       49.30      8.59 o 
   3   8   2        0.02       -7.10      4.74 o 
   4   8   2       25.96       30.95      7.71 o 
   5   8   2        2.63       -9.04      6.03 o 
   6   8   2       18.91        7.89      8.35 o 
   7   8   2       31.88       23.80     10.64 o 
  -7   9   2       58.31       45.95     14.82 o 
  -6   9   2       56.92       44.38     12.00 o 
  -5   9   2       12.64        6.27      7.44 o 
  -4   9   2      139.02      145.50     18.91 o 
  -3   9   2      157.82      166.88     17.14 o 
  -2   9   2       19.34        8.19      4.03 o 
  -1   9   2       60.30       49.03      5.67 o 
   0   9   2       24.49       16.66      3.96 o 
   1   9   2        9.77        5.29      3.86 o 
   2   9   2        2.26       -4.57      3.88 o 
   3   9   2        0.30       -5.64      5.26 o 
   4   9   2        1.59       -8.99      5.99 o 
   5   9   2        0.01       -8.84      7.12 o 
   6   9   2       19.64       14.86      8.89 o 
  -7  10   2        8.33        3.12     11.44 o 
  -6  10   2      143.17      133.26     19.28 o 
  -5  10   2       30.68       31.43      9.64 o 
  -4  10   2        0.15       -4.79      7.35 o 
  -3  10   2        4.66       -3.19      5.81 o 
  -2  10   2       19.29        5.21      5.57 o 
  -1  10   2      120.21      150.68     15.89 o 
   0  10   2      106.25      134.08     12.77 o 
   1  10   2       58.04       53.62      7.31 o 
   2  10   2      379.30      351.64     31.61 o 
   3  10   2      151.21      150.21     16.30 o 
   4  10   2       81.09       58.03     10.27 o 
   5  10   2        0.90       -7.29      7.33 o 
   6  10   2        0.51       -9.91      8.94 o 
  -6  11   2        0.45        4.67     10.26 o 
  -5  11   2       14.03        7.73      9.49 o 
  -4  11   2       34.25       21.73      8.68 o 
  -3  11   2        3.74       -1.28      6.80 o 
  -2  11   2       94.23      101.90     22.05 o 
  -1  11   2       98.46      120.18     13.77 o 
   0  11   2        4.52       -1.46      5.79 o 
   1  11   2       12.90        0.51      6.17 o 
   2  11   2        2.83       -3.99      6.59 o 
   3  11   2       79.52       80.73     13.88 o 
   4  11   2       39.37       34.02      8.22 o 
   5  11   2       39.32       59.21     13.39 o 
  -5  12   2       44.03       50.45     12.45 o 
  -4  12   2       64.92       57.73     12.48 o 
  -3  12   2       15.33        6.66      7.90 o 
  -2  12   2       14.17       11.04      8.50 o 
  -1  12   2      264.38      366.34     39.28 o 
   0  12   2      275.38      383.33     53.77 o 
   1  12   2      211.83      282.27     27.14 o 
   2  12   2       82.63       83.04     38.18 o 
   3  12   2        5.92       -2.20     10.24 o 
   4  12   2       34.59       22.64     12.37 o 
  -4  13   2        0.70       -4.28      9.29 o 
  -3  13   2        2.15      -11.24      8.81 o 
  -2  13   2        0.07        8.96      9.91 o 
  -1  13   2       17.95       15.66      9.72 o 
   0  13   2       59.67       77.53     19.09 o 
   1  13   2       19.33       43.16     22.76 o 
   2  13   2        5.11        5.41     11.44 o 
   3  13   2       15.64        6.50     11.87 o 
  -3  14   2       32.13       58.06     26.87 o 
  -2  14   2       38.57       78.21     27.74 o 
  -1  14   2        1.40        9.73     13.64 o 
   0  14   2        3.61        9.23     13.83 o 
   1  14   2       23.80        0.20     21.54 o 
 -10   1   3        0.61      -22.88     15.26 o 
  -9   1   3       60.60       80.54     18.73 o 
  -8   1   3        1.85       -2.99      9.17 o 
  -7   1   3       50.75       55.39      8.18 o 
  -6   1   3      264.62      252.20     23.25 o 
  -5   1   3      118.94      127.74     12.83 o 
  -4   1   3      420.64      438.16     44.48 o 
  -3   1   3       94.44      128.03     17.43 o 
  -2   1   3      608.46      616.22     60.74 o 
  -1   1   3      216.13      240.47     29.52 o 
   0   1   3     1633.16     1587.95    155.64 o 
   1   1   3     1769.26     1760.53    149.00 o 
   2   1   3       44.38       36.84      3.96 o 
   3   1   3       88.18      101.43      9.40 o 
   4   1   3        1.81       -4.67      3.11 o 
   5   1   3        7.70        3.79      6.12 o 
   6   1   3       25.94       24.85      7.84 o 
   7   1   3       65.35       71.64     22.55 o 
   8   1   3        5.09      -11.62     32.90 o 
 -10   2   3       93.12      127.67     25.52 o 
  -9   2   3      214.82      258.55     30.89 o 
  -8   2   3       68.42       72.38     13.17 o 
  -7   2   3      298.49      319.00     34.36 o 
  -6   2   3       15.56       25.10      6.87 o 
  -5   2   3       71.32       65.70      7.66 o 
  -4   2   3      122.51      127.66     12.18 o 
  -3   2   3     1512.22     1487.99    146.13 o 
  -2   2   3     8417.41     8936.58   1065.83 o 
  -1   2   3     6576.73     6582.18    785.12 o 
   0   2   3     2649.20     2604.29    255.07 o 
   1   2   3       31.79       17.66      4.44 o 
   2   2   3        0.71       -0.65      1.95 o 
   3   2   3      454.61      444.05     38.60 o 
   4   2   3     1341.39     1263.03    108.24 o 
   5   2   3      190.30      203.49     20.08 o 
   6   2   3      201.45      236.41     27.67 o 
   7   2   3       43.80       46.12     21.39 o 
   8   2   3        7.44       -3.25     14.53 o 
 -10   3   3       71.81       47.59     17.68 o 
  -9   3   3       19.89       20.33     10.66 o 
  -8   3   3      152.61      155.02     20.49 o 
  -7   3   3      116.32       95.06     13.93 o 
  -6   3   3       97.13      111.33     14.54 o 
  -5   3   3        2.84        1.83      2.96 o 
  -4   3   3      110.60      106.64     10.81 o 
  -3   3   3       88.78       93.73      9.38 o 
  -2   3   3      611.88      648.05     63.52 o 
  -1   3   3      755.53      734.47     88.23 o 
   0   3   3      182.84      176.13     15.53 o 
   1   3   3     1146.82     1093.89     93.44 o 
   2   3   3      155.89      162.10     14.65 o 
   3   3   3      218.52      205.72     18.86 o 
   4   3   3       31.84       22.00      5.46 o 
   5   3   3      105.33      112.33     12.75 o 
   6   3   3       40.56       40.95      9.75 o 
   7   3   3      162.86      200.95     24.86 o 
   8   3   3       88.06      137.42     21.17 o 
  -9   4   3       77.03       71.76     14.79 o 
  -8   4   3      144.73      181.65     30.74 o 
  -7   4   3      152.06      174.35     21.76 o 
  -6   4   3        5.14       -8.29      5.52 o 
  -5   4   3      374.74      320.27     25.30 o 
  -4   4   3      996.47      891.95     68.21 o 
  -3   4   3      460.15      440.57     33.96 o 
  -2   4   3       27.76       29.25      3.62 o 
  -1   4   3      280.89      287.07     24.85 o 
   0   4   3      218.70      200.10     17.63 o 
   1   4   3     3730.19     3953.40    336.00 o 
   2   4   3     4765.92     5104.57    433.55 o 
   3   4   3      689.82      700.76     60.62 o 
   4   4   3      252.67      229.65     21.67 o 
   5   4   3        4.08       -0.02      9.81 o 
   6   4   3        3.67      -10.15      6.77 o 
   7   4   3        4.64       -5.21      9.80 o 
   8   4   3       40.48       47.08     22.19 o 
  -9   5   3        1.57       -5.41     10.42 o 
  -8   5   3      128.94      144.74     20.09 o 
  -7   5   3      135.11      146.21     19.62 o 
  -6   5   3       45.81       32.76      7.38 o 
  -5   5   3        1.13        3.64      9.28 o 
  -4   5   3      386.68      404.51     31.58 o 
  -3   5   3       37.04       50.28      5.58 o 
  -2   5   3      668.18      728.78     55.76 o 
  -1   5   3       18.20       17.60      3.21 o 
   0   5   3       73.54       83.58      7.66 o 
   1   5   3        0.17       -4.43      2.96 o 
   2   5   3       84.48       90.88      9.68 o 
   3   5   3       12.88        1.93      4.62 o 
   4   5   3       23.49       16.26      5.52 o 
   5   5   3      132.14      182.08     18.78 o 
   6   5   3       27.49       31.03      9.73 o 
   7   5   3       25.90       17.77      9.78 o 
   8   5   3        5.73      -11.42     11.14 o 
  -9   6   3        3.28      -14.15     11.34 o 
  -8   6   3       12.83        5.82     13.95 o 
  -7   6   3        0.27       -4.15      7.57 o 
  -6   6   3        3.11       11.00      6.74 o 
  -5   6   3       14.17       12.63      6.15 o 
  -4   6   3       85.89       87.66      8.93 o 
  -3   6   3       54.35       55.22      6.15 o 
  -2   6   3       42.63       52.96      6.18 o 
  -1   6   3      146.25      158.09     11.87 o 
   0   6   3       28.27       24.43      3.40 o 
   1   6   3      309.71      309.29     24.28 o 
   2   6   3       16.44       16.79      4.42 o 
   3   6   3       41.89       47.73      7.34 o 
   4   6   3        0.62       -6.83      4.78 o 
   5   6   3       94.19       82.03     11.21 o 
   6   6   3        0.00      -14.44      9.63 o 
   7   6   3        3.00        1.31     10.21 o 
  -9   7   3       14.54       26.58     18.99 o 
  -8   7   3      151.84      173.37     33.22 o 
  -7   7   3       69.98       80.47     13.97 o 
  -6   7   3        0.03      -10.95      7.30 o 
  -5   7   3       91.23       88.91     14.13 o 
  -4   7   3        1.71       -5.73      3.82 o 
  -3   7   3      126.02      118.78     11.02 o 
  -2   7   3      276.12      256.82     20.33 o 
  -1   7   3       64.00       59.63      5.59 o 
   0   7   3      101.48      117.17      9.59 o 
   1   7   3      160.87      176.99     17.09 o 
   2   7   3        4.82        3.22      3.84 o 
   3   7   3       58.55       55.69      8.28 o 
   4   7   3       49.03       43.84      9.79 o 
   5   7   3       49.35       39.12      8.73 o 
   6   7   3        5.19      -11.52      8.21 o 
   7   7   3        0.88       -3.94      9.66 o 
  -8   8   3       42.08       54.28     16.59 o 
  -7   8   3       27.44       46.24     12.31 o 
  -6   8   3      191.60      217.30     26.39 o 
  -5   8   3      402.39      393.44     41.13 o 
  -4   8   3      573.73      538.23     47.18 o 
  -3   8   3     1178.05     1205.24    103.10 o 
  -2   8   3       31.78       25.52      4.54 o 
  -1   8   3        3.24        0.46      2.82 o 
   0   8   3      108.28      123.76     10.23 o 
   1   8   3      333.01      285.09     22.55 o 
   2   8   3      961.16      916.48     79.07 o 
   3   8   3      380.64      320.39     28.99 o 
   4   8   3       98.61      114.82     13.74 o 
   5   8   3       12.97        5.95      7.04 o 
   6   8   3        0.03       -5.41      7.04 o 
   7   8   3        2.68       -4.71     14.39 o 
  -8   9   3       49.51       71.15     18.73 o 
  -7   9   3       93.15      124.74     19.11 o 
  -6   9   3      132.83      164.12     21.35 o 
  -5   9   3        0.13      -10.91      7.32 o 
  -4   9   3       71.17       60.66     14.00 o 
  -3   9   3       14.84        8.59      5.98 o 
  -2   9   3        8.13        0.23      5.61 o 
  -1   9   3       13.30        7.83      4.18 o 
   0   9   3       32.72       29.81      4.83 o 
   1   9   3      177.01      213.26     18.04 o 
   2   9   3       12.04        2.65      4.99 o 
   3   9   3       91.21       84.36     10.79 o 
   4   9   3        4.99       -7.41      6.61 o 
   5   9   3        1.11       -5.29     10.52 o 
   6   9   3        1.94      -13.13      8.75 o 
  -7  10   3       25.53       19.15     12.65 o 
  -6  10   3       41.89       82.12     20.19 o 
  -5  10   3      104.41       96.90     15.51 o 
  -4  10   3       35.13       31.19      9.57 o 
  -3  10   3      319.72      333.03     30.00 o 
  -2  10   3      353.30      334.77     30.13 o 
  -1  10   3      355.90      323.84     25.97 o 
   0  10   3      203.72      255.50     24.26 o 
   1  10   3       63.11       71.48     10.49 o 
   2  10   3       87.40       61.85      8.89 o 
   3  10   3      118.95      115.98     15.84 o 
   4  10   3      118.85      129.82     15.33 o 
   5  10   3       34.01       49.70     10.31 o 
  -6  11   3       21.13        6.84     13.05 o 
  -5  11   3       18.90       20.68      9.87 o 
  -4  11   3       27.70        6.11      8.77 o 
  -3  11   3       30.34       27.82      7.54 o 
  -2  11   3      344.12      338.25     30.85 o 
  -1  11   3       11.70        0.42      7.20 o 
   0  11   3       13.42       11.94      6.27 o 
   1  11   3        4.89        0.98      5.59 o 
   2  11   3        1.47      -11.70     10.25 o 
   3  11   3        0.64       -6.65      7.80 o 
   4  11   3        6.82       -5.26     17.42 o 
   5  11   3        2.73        5.87      9.26 o 
  -6  12   3        2.73       -1.91      9.72 o 
  -5  12   3        0.42      -10.19     11.63 o 
  -4  12   3        7.60      -14.75      9.83 o 
  -3  12   3       15.44       14.85     10.14 o 
  -2  12   3        3.16       -3.92      8.88 o 
  -1  12   3       55.03       76.43     12.95 o 
   0  12   3       26.11       32.74      9.72 o 
   1  12   3        0.05       -6.48      8.58 o 
   2  12   3        1.91       -9.11     10.43 o 
   3  12   3        6.83       -4.35      8.75 o 
   4  12   3        5.55       -7.09     29.90 o 
  -4  13   3        4.17        3.85      9.41 o 
  -3  13   3        3.23       -3.54      8.70 o 
  -2  13   3        0.82      -10.19      9.03 o 
  -1  13   3       40.32       45.35     11.97 o 
   0  13   3       95.64       92.04     15.39 o 
   1  13   3       34.99       53.35     22.17 o 
   2  13   3       20.11       20.63     12.98 o 
   3  13   3       19.65       31.05     24.58 o 
  -3  14   3       16.50        4.55     11.41 o 
  -2  14   3       99.00      139.01     26.08 o 
  -1  14   3      118.47       87.99     47.47 o 
   0  14   3        2.03       12.65     14.75 o 
   1  14   3        0.05       -8.42     17.82 o 
 -10   0   4      114.82      122.83     35.25 o 
  -9   0   4      400.48      406.56     75.45 o 
  -8   0   4       70.70       77.02     15.55 o 
  -7   0   4      611.61      619.63     77.09 o 
  -6   0   4       76.05       61.15     11.75 o 
  -5   0   4       63.72       82.89     13.35 o 
  -4   0   4      163.61      138.09     26.99 o 
  -3   0   4     1355.27     1294.41    222.67 o 
  -2   0   4     5399.72     5319.10    909.47 o 
  -1   0   4    10391.70    10370.99   1236.90 o 
   0   0   4      344.58      304.32     36.97 o 
   1   0   4      233.08      227.37     27.97 o 
   2   0   4      244.49      209.14     26.00 o 
   3   0   4      575.98      535.40     65.07 o 
   4   0   4     1330.24     1290.62    223.85 o 
   5   0   4      486.70      482.95     86.83 o 
   6   0   4        0.54       -4.39     14.46 o 
   7   0   4      312.95      314.99     66.00 o 
   8   0   4       24.43      -32.55     21.70 o 
 -10   1   4       64.44       42.88     17.80 o 
  -9   1   4       43.77       41.63     25.41 o 
  -8   1   4       20.20        0.91     12.81 o 
  -7   1   4      133.51      140.36     14.80 o 
  -6   1   4      101.72      113.10     11.90 o 
  -5   1   4      334.08      308.53     31.96 o 
  -4   1   4      591.08      574.42     70.84 o 
  -3   1   4      110.58       98.19     13.51 o 
  -2   1   4     4071.06     4281.36    418.81 o 
  -1   1   4      784.15      675.88     66.55 o 
   0   1   4     1003.40     1032.44    101.44 o 
   1   1   4      369.23      412.07     35.30 o 
   2   1   4      118.00      123.76     11.73 o 
   3   1   4        0.05       -1.47      2.32 o 
   4   1   4      297.93      269.97     24.57 o 
   5   1   4      219.03      262.35     29.45 o 
   6   1   4      102.30      128.24     17.03 o 
   7   1   4      155.47      207.31     33.98 o 
   8   1   4        0.48        3.70     17.26 o 
 -10   2   4       15.56       21.74     14.73 o 
  -9   2   4       82.95      110.66     16.87 o 
  -8   2   4       15.69       -3.73      7.21 o 
  -7   2   4       39.27       19.60     12.22 o 
  -6   2   4       68.10       88.19      8.70 o 
  -5   2   4       17.06        7.00      3.81 o 
  -4   2   4       76.02       91.24     10.82 o 
  -3   2   4      405.71      470.22     46.72 o 
  -2   2   4      213.11      235.14     29.21 o 
  -1   2   4       75.97       58.70     17.27 o 
   0   2   4      853.13      732.83     72.24 o 
   1   2   4     4114.57     4227.50    414.03 o 
   2   2   4     1088.86     1109.62     84.48 o 
   3   2   4       59.04       48.42      5.41 o 
   4   2   4        0.22       -3.39      3.93 o 
   5   2   4       39.29       32.21      8.81 o 
   6   2   4      116.80      135.61     20.67 o 
   7   2   4       20.54       25.68     10.65 o 
   8   2   4        0.03        1.37     16.62 o 
 -10   3   4       46.28       17.49     16.31 o 
  -9   3   4       86.96      107.39     16.90 o 
  -8   3   4        4.68      -11.45      7.63 o 
  -7   3   4       16.95       23.07      8.09 o 
  -6   3   4      148.13      175.40     20.33 o 
  -5   3   4        1.27       -3.91      3.29 o 
  -4   3   4      416.16      441.31     38.35 o 
  -3   3   4      298.56      286.93     28.97 o 
  -2   3   4       45.59       31.19      6.54 o 
  -1   3   4     1695.63     1646.87    197.21 o 
   0   3   4      328.00      308.20     30.91 o 
   1   3   4       67.94       63.81      8.48 o 
   2   3   4       39.91       42.73      7.77 o 
   3   3   4        4.00        2.87      3.69 o 
   4   3   4       43.50       35.38      7.01 o 
   5   3   4       42.74       27.16      7.11 o 
   6   3   4        6.73      -11.42      7.61 o 
   7   3   4        3.32      -13.34      8.89 o 
   8   3   4        0.12       -9.44     15.94 o 
 -10   4   4        2.83      -10.43     20.67 o 
  -9   4   4       15.36       13.53     14.75 o 
  -8   4   4       68.51       70.04     13.38 o 
  -7   4   4      210.85      237.15     27.62 o 
  -6   4   4        0.03       -7.56      5.04 o 
  -5   4   4      696.62      677.92     58.66 o 
  -4   4   4      460.33      407.78     35.63 o 
  -3   4   4     4677.62     5210.50    509.65 o 
  -2   4   4     2944.76     3140.33    375.38 o 
  -1   4   4      677.39      711.21     85.61 o 
   0   4   4      265.64      221.69     22.48 o 
   1   4   4       20.11       25.53      4.23 o 
   2   4   4       46.03       44.57      6.25 o 
   3   4   4      137.83      159.96     15.81 o 
   4   4   4        7.17       -4.95      5.19 o 
   5   4   4      706.54      697.82     60.92 o 
   6   4   4        0.15      -10.19      6.79 o 
   7   4   4       41.54       53.10     12.10 o 
  -9   5   4       25.61       37.57     25.57 o 
  -8   5   4        0.22       -0.04      9.02 o 
  -7   5   4       29.17       20.89      8.69 o 
  -6   5   4        2.06       -9.37      6.38 o 
  -5   5   4       34.71       36.25      6.72 o 
  -4   5   4      108.37      109.36     11.15 o 
  -3   5   4      330.99      382.20     29.63 o 
  -2   5   4      906.48      909.85     89.18 o 
  -1   5   4      105.70      111.20     15.14 o 
   0   5   4       20.59       25.45      4.16 o 
   1   5   4      414.39      373.48     32.66 o 
   2   5   4      105.61      121.52     12.27 o 
   3   5   4       33.87       26.67      5.54 o 
   4   5   4      132.85      130.36     14.16 o 
   5   5   4      256.02      261.68     25.63 o 
   6   5   4       63.76       61.85     12.40 o 
   7   5   4       72.11       92.98     15.99 o 
  -9   6   4        1.66        3.61     23.99 o 
  -8   6   4        1.24      -13.81      9.20 o 
  -7   6   4      313.78      383.10     51.73 o 
  -6   6   4     1339.92     1315.69    131.88 o 
  -5   6   4     3015.45     2961.40    252.51 o 
  -4   6   4      368.42      353.29     27.88 o 
  -3   6   4      504.27      497.82     38.51 o 
  -2   6   4      448.57      443.03     34.18 o 
  -1   6   4     1824.83     1974.49    167.30 o 
   0   6   4     3145.95     3174.06    270.03 o 
   1   6   4      882.80      869.85     74.71 o 
   2   6   4      234.35      206.30     18.96 o 
   3   6   4      445.38      453.40     39.93 o 
   4   6   4        8.71       -7.56      5.04 o 
   5   6   4       25.89        9.65      6.56 o 
   6   6   4       17.82       23.86      9.88 o 
   7   6   4       86.07       84.60     16.06 o 
  -9   7   4       46.73       22.35     16.05 o 
  -8   7   4       12.77       -2.71     11.60 o 
  -7   7   4       30.68       25.37     12.69 o 
  -6   7   4       54.22       49.73     10.75 o 
  -5   7   4       34.75       38.36      9.62 o 
  -4   7   4       18.21       15.62      5.71 o 
  -3   7   4        5.84       -1.24      4.07 o 
  -2   7   4      184.45      190.88     15.86 o 
  -1   7   4      107.83      124.14     11.00 o 
   0   7   4       14.19        4.41      2.92 o 
   1   7   4       44.62       56.52      7.17 o 
   2   7   4        2.69       -1.38      5.78 o 
   3   7   4      344.08      315.21     28.49 o 
   4   7   4        0.65       -7.92      5.28 o 
   5   7   4      186.70      200.03     20.70 o 
   6   7   4       64.57       71.50     16.21 o 
   7   7   4       28.74       28.76     12.06 o 
  -8   8   4       10.79       10.37     12.57 o 
  -7   8   4       34.76       53.46     16.54 o 
  -6   8   4       20.28       -4.69      9.62 o 
  -5   8   4      185.85      210.87     25.40 o 
  -4   8   4      824.04      799.90     68.95 o 
  -3   8   4      635.40      614.24     53.30 o 
  -2   8   4      356.25      331.31     29.41 o 
  -1   8   4      178.42      229.26     21.53 o 
   0   8   4      133.92      178.67     13.98 o 
   1   8   4      324.68      323.74     33.18 o 
   2   8   4       48.30       36.96      9.26 o 
   3   8   4      104.56       72.28     18.23 o 
   4   8   4       20.06       20.46      6.92 o 
   5   8   4        3.04        2.43      7.15 o 
   6   8   4       50.96       37.48      9.86 o 
  -8   9   4        0.25      -26.20     23.00 o 
  -7   9   4        0.01       -5.26      9.21 o 
  -6   9   4        4.24        3.59      8.91 o 
  -5   9   4       18.19       17.61      9.32 o 
  -4   9   4      341.78      337.53     31.22 o 
  -3   9   4       26.47       28.39      7.80 o 
  -2   9   4        0.16       -7.07      4.71 o 
  -1   9   4       52.07       45.64      7.47 o 
   0   9   4        0.47       -1.82      4.12 o 
   1   9   4        4.56        3.06      4.44 o 
   2   9   4        3.41       -7.43      4.95 o 
   3   9   4       21.87       12.11      6.65 o 
   4   9   4        0.74       -5.30      6.84 o 
   5   9   4        0.83       -4.42      7.55 o 
   6   9   4        3.44      -13.89      9.26 o 
  -7  10   4       27.20       17.41     10.54 o 
  -6  10   4       63.76       85.87     15.27 o 
  -5  10   4       70.29       42.55     12.08 o 
  -4  10   4        8.50       -0.83      7.81 o 
  -3  10   4       52.09       34.58      7.55 o 
  -2  10   4      161.00      172.03     17.89 o 
  -1  10   4        6.43        2.96      5.23 o 
   0  10   4      102.36       97.16     12.21 o 
   1  10   4      553.02      519.88     45.61 o 
   2  10   4       10.32      -11.23      7.70 o 
   3  10   4       32.09       44.48     10.30 o 
   4  10   4        2.81       -6.64      8.21 o 
   5  10   4        0.43       -5.88      8.16 o 
  -7  11   4       38.06       33.04     13.53 o 
  -6  11   4       31.00       41.17     12.11 o 
  -5  11   4       67.42       64.37     13.27 o 
  -4  11   4       24.10       12.69     12.59 o 
  -3  11   4        3.67       -2.42      6.45 o 
  -2  11   4        4.30       -6.41      6.17 o 
  -1  11   4       11.10       14.55      7.68 o 
   0  11   4       38.24       40.18      7.96 o 
   1  11   4       38.93       38.05      8.81 o 
   2  11   4        0.06       -9.97      6.65 o 
   3  11   4       15.75        7.82      8.50 o 
   4  11   4        9.73       21.35      9.85 o 
  -6  12   4        8.89        4.64     10.79 o 
  -5  12   4       21.25        7.22     10.17 o 
  -4  12   4       41.89       37.21     11.31 o 
  -3  12   4       55.09       77.49     11.51 o 
  -2  12   4      113.96      159.16     26.34 o 
  -1  12   4      185.20      264.17     30.30 o 
   0  12   4        4.36        8.23      8.74 o 
   1  12   4       20.13       15.54      8.44 o 
   2  12   4       63.98       54.94     11.58 o 
   3  12   4       19.08       36.92     11.18 o 
  -4  13   4        0.68       -7.25      9.02 o 
  -3  13   4        3.84       13.34      9.93 o 
  -2  13   4        0.51       -5.19      9.33 o 
  -1  13   4        5.30      -12.96      8.64 o 
   0  13   4        3.89       -1.49      8.59 o 
   1  13   4       14.34       -1.44     12.96 o 
   2  13   4        0.73        5.07      9.77 o 
  -2  14   4        4.63       16.46     10.88 o 
  -1  14   4        0.38       -8.07     11.00 o 
   0  14   4       38.18       19.25     22.21 o 
 -10   1   5       13.08       15.04     17.39 o 
  -9   1   5       51.35       30.57     13.85 o 
  -8   1   5        7.33        1.71      7.38 o 
  -7   1   5       36.52       25.01      6.19 o 
  -6   1   5       14.29        6.11      4.52 o 
  -5   1   5      139.49      165.36     33.08 o 
  -4   1   5       54.69       27.24      7.02 o 
  -3   1   5       23.52       26.60      4.42 o 
  -2   1   5       93.20       96.20     10.25 o 
  -1   1   5       68.00       79.95      8.92 o 
   0   1   5        2.27        2.38      2.97 o 
   1   1   5      222.59      259.14     22.59 o 
   2   1   5      807.57      887.01     75.54 o 
   3   1   5      271.39      258.60     22.95 o 
   4   1   5        0.89       -8.64      8.34 o 
   5   1   5       90.82      114.25     20.79 o 
   6   1   5       95.42      152.09     26.42 o 
   7   1   5      395.02      473.49     63.98 o 
 -10   2   5      151.02      164.57     29.08 o 
  -9   2   5      304.58      347.55     38.80 o 
  -8   2   5       97.34      116.83     16.28 o 
  -7   2   5       75.03       90.88     13.23 o 
  -6   2   5       51.67       54.58      7.79 o 
  -5   2   5      995.19      965.74     95.59 o 
  -4   2   5     1462.59     1532.88    150.76 o 
  -3   2   5     8810.01     9560.37    934.88 o 
  -2   2   5      828.49      718.01     86.45 o 
  -1   2   5      674.01      632.86     62.41 o 
   0   2   5        7.12        3.53      4.54 o 
   1   2   5       89.72      118.74     11.36 o 
   2   2   5       54.01       57.26      7.65 o 
   3   2   5     2115.63     2089.01    205.60 o 
   4   2   5      145.86      158.75     25.01 o 
   5   2   5     1034.58      975.32    120.91 o 
   6   2   5       94.02       85.19     19.01 o 
   7   2   5       75.05       95.90     23.30 o 
 -10   3   5        0.19      -13.82     10.25 o 
  -9   3   5       11.11        0.14      8.69 o 
  -8   3   5       65.79       39.20      9.89 o 
  -7   3   5      220.80      267.92     30.29 o 
  -6   3   5       32.57       42.85     12.49 o 
  -5   3   5        0.00        4.19      3.69 o 
  -4   3   5        8.56        7.78      6.12 o 
  -3   3   5      374.25      404.96     40.15 o 
  -2   3   5      805.67      772.00     93.06 o 
  -1   3   5      816.60      918.59    110.59 o 
   0   3   5      633.63      637.72     63.13 o 
   1   3   5      282.30      290.72     29.44 o 
   2   3   5      279.15      235.70     24.43 o 
   3   3   5        0.21       -6.06      4.04 o 
   4   3   5      419.12      418.44     36.80 o 
   5   3   5      673.23      652.46     66.71 o 
   6   3   5        0.96      -11.80     14.33 o 
   7   3   5       58.73      122.55     24.40 o 
 -10   4   5        6.42        0.04     13.05 o 
  -9   4   5      112.57       87.42     15.94 o 
  -8   4   5      290.37      362.74     38.90 o 
  -7   4   5      675.38      622.49     63.69 o 
  -6   4   5      389.16      357.34     37.15 o 
  -5   4   5      678.96      644.74     55.84 o 
  -4   4   5      383.88      347.13     34.99 o 
  -3   4   5       59.92       53.00      9.20 o 
  -2   4   5     1398.30     1348.46    161.81 o 
  -1   4   5     1704.80     1659.45    198.79 o 
   0   4   5        5.80        8.62      3.69 o 
   1   4   5     2546.72     2789.64    273.53 o 
   2   4   5      550.60      599.02     51.90 o 
   3   4   5      200.68      241.52     22.46 o 
   4   4   5       14.27        5.72      6.99 o 
   5   4   5       25.64       18.75      8.04 o 
   6   4   5       66.63       80.47     15.54 o 
   7   4   5       26.38       22.13     11.83 o 
  -9   5   5       15.42       -5.73     18.81 o 
  -8   5   5       17.68        3.88     11.29 o 
  -7   5   5       58.50       62.34     13.93 o 
  -6   5   5        8.02        3.47      6.95 o 
  -5   5   5        0.05        0.23      6.08 o 
  -4   5   5        1.15       -4.58      3.05 o 
  -3   5   5      101.56      132.20     18.31 o 
  -2   5   5      107.13      110.25     15.70 o 
  -1   5   5      537.81      565.00     55.99 o 
   0   5   5      276.16      258.00     26.29 o 
   1   5   5      103.15      108.41     10.92 o 
   2   5   5      241.75      210.03     19.14 o 
   3   5   5      767.34      748.56     64.93 o 
   4   5   5       32.93       13.36      5.91 o 
   5   5   5       39.40       49.33     12.77 o 
   6   5   5       24.15       21.21      9.76 o 
   7   5   5       13.82       11.82     12.79 o 
  -9   6   5        0.66      -21.13     14.09 o 
  -8   6   5        0.40      -14.53     10.40 o 
  -7   6   5       62.10       74.84     23.40 o 
  -6   6   5      194.07      298.47     57.94 o 
  -5   6   5       73.78       75.70     11.30 o 
  -4   6   5       52.90       43.77      7.66 o 
  -3   6   5       51.43       40.99      7.47 o 
  -2   6   5      360.75      334.29     41.34 o 
  -1   6   5        0.05        1.30      3.32 o 
   0   6   5      275.79      278.84     28.25 o 
   1   6   5       38.66       34.66      5.70 o 
   2   6   5        0.51        1.76      6.50 o 
   3   6   5      173.56      196.41     19.32 o 
   4   6   5      245.61      312.89     29.47 o 
   5   6   5      131.11      104.26     13.63 o 
   6   6   5       29.57        6.01      9.61 o 
  -9   7   5       39.44       50.29     16.63 o 
  -8   7   5       23.90       12.03     12.77 o 
  -7   7   5        4.46        7.49     11.44 o 
  -6   7   5       44.02       18.82     15.89 o 
  -5   7   5       56.23       41.68      8.96 o 
  -4   7   5       85.03       78.95     12.68 o 
  -3   7   5        7.83        8.01      5.46 o 
  -2   7   5      223.15      189.55     20.50 o 
  -1   7   5       17.97       16.30      6.07 o 
   0   7   5       40.67       50.08     10.06 o 
   1   7   5      132.12      143.94     14.43 o 
   2   7   5      445.06      404.15     35.83 o 
   3   7   5       86.74       76.84     10.33 o 
   4   7   5        1.74       -7.63      5.09 o 
   5   7   5        3.11       -5.40      6.61 o 
   6   7   5        1.81       -5.39     10.21 o 
  -8   8   5       80.68       36.79     27.76 o 
  -7   8   5      353.20      420.47     80.82 o 
  -6   8   5       97.67      100.28     19.73 o 
  -5   8   5       88.87      100.73     15.19 o 
  -4   8   5      282.15      316.69     29.22 o 
  -3   8   5      317.63      322.87     28.89 o 
  -2   8   5       69.21       76.33      9.62 o 
  -1   8   5      154.85      152.77     17.47 o 
   0   8   5      200.82      201.42     22.05 o 
   1   8   5     1137.70     1098.02    108.94 o 
   2   8   5       41.34       46.94      7.80 o 
   3   8   5      192.15      207.21     20.93 o 
   4   8   5       27.29        9.22      7.67 o 
   5   8   5       19.80       18.73      8.51 o 
   6   8   5        2.71       -8.58     10.46 o 
  -8   9   5       47.93       64.75     18.39 o 
  -7   9   5       71.19       98.79     22.69 o 
  -6   9   5      137.62      142.44     29.25 o 
  -5   9   5        0.14      -11.01      7.34 o 
  -4   9   5       51.24       42.02      8.44 o 
  -3   9   5       24.51       31.49      7.12 o 
  -2   9   5       28.56       39.54      7.54 o 
  -1   9   5        0.06       -4.72      5.09 o 
   0   9   5      343.13      323.74     40.97 o 
   1   9   5      317.07      310.05     34.27 o 
   2   9   5        0.03       -0.58      7.10 o 
   3   9   5      406.30      373.61     39.00 o 
   4   9   5       31.95       34.25      9.01 o 
   5   9   5       45.67       46.75     10.86 o 
  -7  10   5       11.86        7.40     12.84 o 
  -6  10   5      179.53      181.31     23.13 o 
  -5  10   5      187.94      212.34     25.60 o 
  -4  10   5       68.66       75.96     10.77 o 
  -3  10   5      166.21      191.74     19.15 o 
  -2  10   5      289.54      314.41     28.74 o 
  -1  10   5      209.54      238.71     23.56 o 
   0  10   5        8.57        9.17      8.18 o 
   1  10   5       19.00       23.87      7.61 o 
   2  10   5      126.76      152.86     23.10 o 
   3  10   5       92.10       78.96     13.07 o 
   4  10   5       45.53       42.72     11.46 o 
   5  10   5       26.12       21.64     11.24 o 
  -7  11   5        1.62        2.58     15.10 o 
  -6  11   5        0.29       -9.21      9.26 o 
  -5  11   5       59.78       79.02     14.81 o 
  -4  11   5       84.20       98.15     15.33 o 
  -3  11   5       27.74       27.75      7.68 o 
  -2  11   5       66.96       81.25     11.20 o 
  -1  11   5       69.61       92.62     14.38 o 
   0  11   5       48.83       34.64     11.60 o 
   1  11   5      159.12      171.06     21.04 o 
   2  11   5       95.79      103.48     15.42 o 
   3  11   5       10.33       17.17      9.55 o 
   4  11   5        3.28        9.10     10.04 o 
  -6  12   5       28.91       28.04     12.37 o 
  -5  12   5       16.72       13.50     10.76 o 
  -4  12   5       12.33        9.28     10.83 o 
  -3  12   5        9.41        0.37      7.67 o 
  -2  12   5        6.04       -0.71      8.56 o 
  -1  12   5       93.12       94.32     14.71 o 
   0  12   5       41.52       27.16     11.08 o 
   1  12   5       43.55       41.20     10.07 o 
   2  12   5        4.47        3.27      8.62 o 
   3  12   5       16.06       11.50     12.22 o 
  -4  13   5        4.14      -14.07      9.38 o 
  -3  13   5       13.75       -9.50      9.65 o 
  -2  13   5       84.11       74.49     14.01 o 
  -1  13   5      104.74      129.36     25.77 o 
   0  13   5       73.66       55.35     29.31 o 
   1  13   5        0.79      -16.94     19.56 o 
   2  13   5       11.10       18.83     10.32 o 
  -2  14   5       22.47       12.54     17.87 o 
  -1  14   5       60.86       93.83     19.13 o 
 -10   0   6      686.18      539.75     98.65 o 
  -9   0   6       45.62       27.86     18.61 o 
  -8   0   6      391.57      380.27     48.92 o 
  -7   0   6      919.72      870.31    107.33 o 
  -6   0   6     1239.56     1237.07    214.13 o 
  -5   0   6     1341.04     1277.46    220.37 o 
  -4   0   6      388.78      614.88    106.63 o 
  -3   0   6     4084.15     4237.36    725.50 o 
  -2   0   6       32.02       61.80      9.03 o 
  -1   0   6      991.39      938.84    113.05 o 
   0   0   6      194.62      185.66     23.30 o 
   1   0   6     3467.76     3508.29    419.33 o 
   2   0   6        0.10        5.77      4.92 o 
   3   0   6     3239.01     3384.83    405.00 o 
   4   0   6      917.25      830.59    145.87 o 
   5   0   6     1116.95     1267.14    221.16 o 
   6   0   6      112.72      135.99     37.15 o 
   7   0   6       93.40      127.38     36.12 o 
 -10   1   6        0.01      -19.62     13.08 o 
  -9   1   6      100.37      105.18     16.44 o 
  -8   1   6      121.33      117.64     15.91 o 
  -7   1   6      188.04      205.15     20.08 o 
  -6   1   6        0.19       -0.21      7.09 o 
  -5   1   6      544.83      523.99     64.83 o 
  -4   1   6       18.25       22.95      9.78 o 
  -3   1   6       64.42       79.52      9.40 o 
  -2   1   6      239.68      217.46     22.07 o 
  -1   1   6       44.77       59.89      7.26 o 
   0   1   6     1410.37     1468.97    124.42 o 
   1   1   6      212.33      236.77     20.88 o 
   2   1   6      177.98      183.55     16.56 o 
   3   1   6       17.30       15.07      6.36 o 
   4   1   6      123.33      170.28     25.97 o 
   5   1   6      331.31      369.48     49.38 o 
   6   1   6        3.13       -3.30     12.51 o 
   7   1   6      132.61      132.46     31.81 o 
 -10   2   6       11.02       20.30     22.09 o 
  -9   2   6      398.17      390.50     42.30 o 
  -8   2   6      704.58      730.02     74.20 o 
  -7   2   6       80.42       74.01      9.84 o 
  -6   2   6      218.56      226.92     21.32 o 
  -5   2   6       83.51       80.01     11.65 o 
  -4   2   6      125.83      129.31     14.13 o 
  -3   2   6       65.85      106.78     19.87 o 
  -2   2   6     1537.05     1663.57    163.03 o 
  -1   2   6     1850.36     1859.42    182.45 o 
   0   2   6        9.97       13.60      4.17 o 
   1   2   6     1666.11     1753.28    148.47 o 
   2   2   6     1833.52     1842.75    156.16 o 
   3   2   6      200.95      222.09     24.21 o 
   4   2   6        3.38      -10.42      7.61 o 
   5   2   6      138.79      186.98     29.30 o 
   6   2   6      307.78      317.76     45.73 o 
   7   2   6       49.27       29.16     16.72 o 
 -10   3   6        0.33       -7.41     14.23 o 
  -9   3   6       10.36        8.00     10.72 o 
  -8   3   6       27.39       34.46      9.44 o 
  -7   3   6      136.73      156.33     20.72 o 
  -6   3   6       69.62       60.55      8.08 o 
  -5   3   6      478.61      442.45     44.42 o 
  -4   3   6      922.19      938.19     92.58 o 
  -3   3   6        8.27       33.67      7.18 o 
  -2   3   6       10.17       18.09      5.28 o 
  -1   3   6     1061.56     1029.76    101.41 o 
   0   3   6      105.01      118.62     13.27 o 
   1   3   6       64.86       85.34     10.50 o 
   2   3   6        0.61       -5.58      3.72 o 
   3   3   6      150.58      180.61     20.68 o 
   4   3   6      105.96      100.48     28.32 o 
   5   3   6        0.11        3.90     12.01 o 
   6   3   6        6.33        7.27     13.50 o 
   7   3   6       91.36       82.35     25.97 o 
 -10   4   6        0.01       -8.14     14.20 o 
  -9   4   6        9.23        7.16     15.31 o 
  -8   4   6       39.94       30.27     12.18 o 
  -7   4   6        2.10       -3.25      8.19 o 
  -6   4   6      166.66      158.95     15.65 o 
  -5   4   6     1286.92     1165.58    140.14 o 
  -4   4   6      445.39      456.44     45.55 o 
  -3   4   6     2204.79     2306.05    276.13 o 
  -2   4   6      385.59      344.46     42.23 o 
  -1   4   6      171.37      165.74     17.16 o 
   0   4   6       79.14       93.65     11.09 o 
   1   4   6      534.78      560.53     55.85 o 
   2   4   6       22.88       38.71      5.82 o 
   3   4   6      241.87      245.51     26.85 o 
   4   4   6      823.12      748.98     75.29 o 
   5   4   6      204.56      197.26     31.06 o 
   6   4   6        2.98       -1.06     11.59 o 
   7   4   6        0.00       -0.87     27.80 o 
 -10   5   6       58.17       27.98     28.48 o 
  -9   5   6       75.94       80.22     17.60 o 
  -8   5   6        8.74       10.46     13.93 o 
  -7   5   6      194.65      206.69     30.61 o 
  -6   5   6      219.56      235.56     25.91 o 
  -5   5   6      703.80      647.14     64.70 o 
  -4   5   6       46.93       40.05      9.04 o 
  -3   5   6       25.12       23.34      7.15 o 
  -2   5   6     2659.56     2868.01    342.78 o 
  -1   5   6       23.58       35.52      5.82 o 
   0   5   6      297.88      279.18     28.38 o 
   1   5   6      142.53      189.22     20.92 o 
   2   5   6      129.57      141.15     16.77 o 
   3   5   6       44.31       33.39      6.56 o 
   4   5   6        5.95       12.02      6.29 o 
   5   5   6      284.27      295.44     33.73 o 
   6   5   6       40.81       24.60     14.06 o 
  -9   6   6       12.82      -10.57     13.42 o 
  -8   6   6        1.14      -10.16     11.94 o 
  -7   6   6      330.03      336.22     44.21 o 
  -6   6   6     1155.26     1023.93    126.48 o 
  -5   6   6      398.61      394.18     40.46 o 
  -4   6   6      205.93      239.11     26.73 o 
  -3   6   6       56.42       42.95      9.09 o 
  -2   6   6       57.07       43.07      9.04 o 
  -1   6   6     3957.34     4024.23    394.39 o 
   0   6   6      675.16      622.98     61.91 o 
   1   6   6     1217.10     1197.71    118.24 o 
   2   6   6       35.49       20.23      8.33 o 
   3   6   6      169.48      190.84     18.93 o 
   4   6   6        1.43       -5.38      5.60 o 
   5   6   6        0.65       -9.05      6.03 o 
   6   6   6       19.50       11.71     16.48 o 
  -9   7   6       51.95       31.41     15.64 o 
  -8   7   6       83.07       78.19     18.49 o 
  -7   7   6        1.10       -5.45      9.41 o 
  -6   7   6       77.71       86.32     24.60 o 
  -5   7   6       18.77       26.68      7.75 o 
  -4   7   6      237.49      247.23     26.56 o 
  -3   7   6      281.91      273.93     28.91 o 
  -2   7   6       17.09       19.58      7.24 o 
  -1   7   6      177.59      220.69     38.67 o 
   0   7   6      623.77      568.62     69.40 o 
   1   7   6      273.74      258.79     27.18 o 
   2   7   6       70.07       60.02      8.61 o 
   3   7   6      486.67      478.90     42.36 o 
   4   7   6        9.63        5.75      6.67 o 
   5   7   6        0.19       -7.44     10.70 o 
   6   7   6       43.30       41.78     12.13 o 
  -9   8   6       18.38       25.00     15.64 o 
  -8   8   6       63.00       64.46     16.64 o 
  -7   8   6       14.64        1.14     15.20 o 
  -6   8   6        0.07      -13.44      8.96 o 
  -5   8   6        1.76       -4.72      6.31 o 
  -4   8   6      310.62      275.28     29.45 o 
  -3   8   6      190.41      213.39     23.70 o 
  -2   8   6      286.70      261.52     27.39 o 
  -1   8   6       42.68       54.61     11.30 o 
   0   8   6       77.28       46.63     19.48 o 
   1   8   6      196.13      229.77     30.75 o 
   2   8   6      162.54      237.04     36.34 o 
   3   8   6       37.62       29.25      7.15 o 
   4   8   6        6.54       -5.32      6.70 o 
   5   8   6       16.38       -3.59      7.93 o 
  -8   9   6       50.25       31.97     15.65 o 
  -7   9   6       16.80       -0.78     11.23 o 
  -6   9   6       25.87       21.96     11.89 o 
  -5   9   6       22.50       12.41     10.80 o 
  -4   9   6       33.55       35.04      8.79 o 
  -3   9   6      283.30      307.58     32.83 o 
  -2   9   6        1.03       -7.07      6.08 o 
  -1   9   6       22.83       26.13      7.44 o 
   0   9   6      221.67      229.45     31.83 o 
   1   9   6       96.94       88.28     15.85 o 
   2   9   6       72.30       70.15     11.53 o 
   3   9   6       78.82       63.44     13.15 o 
   4   9   6        4.09      -11.98      7.99 o 
   5   9   6        0.00      -11.93     12.24 o 
  -7  10   6       41.23       53.87     16.43 o 
  -6  10   6       84.08       69.78     17.05 o 
  -5  10   6        0.08      -13.37      8.91 o 
  -4  10   6       56.14       50.89     13.15 o 
  -3  10   6       79.53       86.11     13.07 o 
  -2  10   6       51.30       42.23     12.30 o 
  -1  10   6       90.96      106.84     18.15 o 
   0  10   6        5.33       -5.44      9.05 o 
   1  10   6      988.65     1058.09    128.86 o 
   2  10   6        6.17      -10.83      7.22 o 
   3  10   6        0.73       -8.18      8.20 o 
   4  10   6        6.12        2.56     12.09 o 
  -7  11   6        0.69       -2.44     14.00 o 
  -6  11   6        0.00      -10.14     15.43 o 
  -5  11   6       25.70       41.79     13.93 o 
  -4  11   6        3.65       -2.05      8.81 o 
  -3  11   6       49.86       56.36     12.25 o 
  -2  11   6      145.52      192.53     23.15 o 
  -1  11   6        9.11        3.49      9.50 o 
   0  11   6        5.50       -6.04     13.56 o 
   1  11   6      162.03      202.40     30.00 o 
   2  11   6       32.60       41.66     13.44 o 
   3  11   6        4.78        0.08      8.46 o 
  -6  12   6       69.44      118.78     30.12 o 
  -5  12   6      150.67      128.31     22.44 o 
  -4  12   6       45.40       61.70     18.87 o 
  -3  12   6       18.81        9.32      8.83 o 
  -2  12   6      144.68      208.53     51.89 o 
  -1  12   6      181.03      264.28     36.88 o 
   0  12   6       14.34       12.69     10.62 o 
   1  12   6        0.40      -20.24     13.50 o 
   2  12   6       45.82       39.24     18.97 o 
  -4  13   6        2.73       -3.38     12.28 o 
  -3  13   6       24.85       45.53     17.78 o 
  -2  13   6       48.60       32.06     13.62 o 
  -1  13   6       76.90       81.15     17.19 o 
   0  13   6       22.36       27.22     15.91 o 
   1  13   6        0.24       -4.80     11.30 o 
 -10   1   7       16.84       -6.13     13.09 o 
  -9   1   7      537.69      507.58     52.85 o 
  -8   1   7       13.07        3.91      6.31 o 
  -7   1   7      121.64       96.58     16.62 o 
  -6   1   7      146.83      126.38     18.96 o 
  -5   1   7      542.15      496.90     49.79 o 
  -4   1   7      182.03      187.53     19.77 o 
  -3   1   7     2519.91     2766.28    271.22 o 
  -2   1   7       75.58       87.42     10.10 o 
  -1   1   7       78.44       87.44      8.88 o 
   0   1   7       87.43      128.43     12.36 o 
   1   1   7      666.19      737.67     63.09 o 
   2   1   7      184.09      222.67     20.42 o 
   3   1   7      346.85      343.40     35.33 o 
   4   1   7       11.95        0.42     10.45 o 
   5   1   7        1.55       11.70     11.86 o 
   6   1   7        3.21       17.60     31.00 o 
 -10   2   7      402.67      414.81     45.65 o 
  -9   2   7       89.96      116.24     21.84 o 
  -8   2   7       71.41       77.91     13.28 o 
  -7   2   7      240.48      266.99     25.16 o 
  -6   2   7       11.11        5.34      5.22 o 
  -5   2   7     1657.40     1666.25    163.97 o 
  -4   2   7      381.45      352.37     35.42 o 
  -3   2   7     6601.94     7031.00    688.13 o 
  -2   2   7      380.68      360.93     35.93 o 
  -1   2   7      703.91      624.10     61.83 o 
   0   2   7      153.36      165.08     16.22 o 
   1   2   7      461.25      452.77     39.06 o 
   2   2   7       98.00       84.67     11.97 o 
   3   2   7     1407.87     1393.96    137.97 o 
   4   2   7       45.34       51.11     13.51 o 
   5   2   7      295.54      352.87     49.74 o 
   6   2   7      100.25       87.09     20.04 o 
 -10   3   7        6.77        9.71     12.83 o 
  -9   3   7       40.30       28.13     12.85 o 
  -8   3   7       16.90       18.66      8.57 o 
  -7   3   7     1320.52     1214.00    121.66 o 
  -6   3   7      149.82      172.15     19.18 o 
  -5   3   7      326.71      392.74     39.60 o 
  -4   3   7     1624.74     1776.53    174.52 o 
  -3   3   7       39.34       53.66      9.71 o 
  -2   3   7      279.62      230.28     23.37 o 
  -1   3   7      135.05      155.22     16.50 o 
   0   3   7      185.49      162.35     20.83 o 
   1   3   7      117.55      112.01     11.41 o 
   2   3   7      170.79      187.65     17.57 o 
   3   3   7       23.21       15.35      6.76 o 
   4   3   7       13.06       28.72     11.00 o 
   5   3   7      339.04      425.15     56.61 o 
   6   3   7       41.10       64.16     18.88 o 
 -10   4   7        6.54        6.16     12.25 o 
  -9   4   7       93.62      133.07     23.30 o 
  -8   4   7      637.72      580.84     73.58 o 
  -7   4   7      108.55      123.16     20.49 o 
  -6   4   7      236.95      201.70     27.26 o 
  -5   4   7      208.44      210.34     27.74 o 
  -4   4   7        6.13       -5.48      5.39 o 
  -3   4   7      848.42      800.12    135.09 o 
  -2   4   7      157.29      132.36     25.89 o 
  -1   4   7     4054.25     4164.43    407.98 o 
   0   4   7      737.61      630.10     62.62 o 
   1   4   7      702.77      651.06     64.74 o 
   2   4   7       59.61       78.10     15.87 o 
   3   4   7      166.10      212.46     24.41 o 
   4   4   7        0.06      -10.82      7.21 o 
   5   4   7        2.71       -0.17     12.97 o 
   6   4   7       38.58       36.00     16.41 o 
 -10   5   7      118.79      127.15     23.96 o 
  -9   5   7       55.44       62.59     25.16 o 
  -8   5   7        8.83        3.94     10.31 o 
  -7   5   7      666.18      684.18     85.83 o 
  -6   5   7        5.79        7.54      6.69 o 
  -5   5   7       16.56       18.29      7.69 o 
  -4   5   7      105.78      144.43     20.48 o 
  -3   5   7        1.97       -3.80      5.59 o 
  -2   5   7      505.96      476.72     58.30 o 
  -1   5   7        0.71       -0.05      3.73 o 
   0   5   7       31.05       44.85      7.19 o 
   1   5   7       82.66       78.10     12.04 o 
   2   5   7      121.43      106.03     27.79 o 
   3   5   7      157.45      196.77     22.97 o 
   4   5   7       10.61       11.31     10.89 o 
   5   5   7        8.13      -21.75     23.89 o 
   6   5   7       12.14       -9.04     13.50 o 
  -9   6   7        1.09       17.84     13.57 o 
  -8   6   7        7.34       -6.63     10.41 o 
  -7   6   7        1.56      -10.33      8.83 o 
  -6   6   7      326.66      312.11     40.53 o 
  -5   6   7      376.95      327.43     34.00 o 
  -4   6   7        0.01       -2.42     20.10 o 
  -3   6   7       35.36       17.63     14.35 o 
  -2   6   7        0.04       -8.24      5.49 o 
  -1   6   7       37.44       78.37     21.70 o 
   0   6   7      211.59      226.49     30.49 o 
   1   6   7      105.81      107.86     13.48 o 
   2   6   7      169.62      203.47     23.40 o 
   3   6   7      306.62      298.84     32.62 o 
   4   6   7       40.50       29.21      9.62 o 
   5   6   7        0.49       -9.21     12.14 o 
   6   6   7        2.40       -5.58     22.71 o 
  -9   7   7       97.90      128.04     24.26 o 
  -8   7   7       41.99       62.92     15.91 o 
  -7   7   7       20.96       18.92     11.67 o 
  -6   7   7        1.32        2.02      9.15 o 
  -5   7   7      671.43      635.95     63.94 o 
  -4   7   7       20.73        9.78      7.53 o 
  -3   7   7      226.33      212.60     27.45 o 
  -2   7   7      215.76      198.80     26.40 o 
  -1   7   7        0.02        4.56     13.08 o 
   0   7   7        4.95       -6.06      7.43 o 
   1   7   7      144.35      142.96     21.33 o 
   2   7   7      141.24      157.21     23.25 o 
   3   7   7      125.94      143.30     18.45 o 
   4   7   7       57.66       64.18     12.26 o 
   5   7   7        0.26      -17.77     11.85 o 
  -9   8   7       30.25       10.19     12.29 o 
  -8   8   7       81.70       94.71     20.63 o 
  -7   8   7      207.64      195.19     30.30 o 
  -6   8   7      409.90      438.16     57.46 o 
  -5   8   7        0.44       -7.43      6.41 o 
  -4   8   7       17.05       24.48     13.99 o 
  -3   8   7      992.86      992.28     98.47 o 
  -2   8   7      112.13       98.75     16.60 o 
  -1   8   7      576.38      576.84     70.87 o 
   0   8   7        0.42       -2.05      7.19 o 
   1   8   7     1050.18     1045.77    127.01 o 
   2   8   7       44.17       36.67     13.32 o 
   3   8   7       30.04       11.27     16.95 o 
   4   8   7        3.62       -1.21     10.46 o 
   5   8   7       23.83       24.50     15.93 o 
  -8   9   7       77.20       95.15     19.95 o 
  -7   9   7       67.16       41.45     35.96 o 
  -6   9   7        7.74      -15.43     15.51 o 
  -5   9   7       96.00      105.59     15.62 o 
  -4   9   7      151.92      154.98     19.51 o 
  -3   9   7       99.26       99.86     14.08 o 
  -2   9   7        5.73        6.82      8.90 o 
  -1   9   7       26.76       20.43     18.44 o 
   0   9   7      168.79      208.88     29.49 o 
   1   9   7      265.70      314.17     41.30 o 
   2   9   7        0.45       -9.60     10.02 o 
   3   9   7       56.55       89.12     17.30 o 
   4   9   7       33.89       57.39     18.63 o 
  -7  10   7        4.07       -4.15     13.79 o 
  -6  10   7       54.16       50.84     15.69 o 
  -5  10   7      182.47      200.59     43.28 o 
  -4  10   7      525.26      552.08     56.45 o 
  -3  10   7        6.96        2.82      7.53 o 
  -2  10   7      127.66      131.52     17.23 o 
  -1  10   7      372.80      323.36     41.15 o 
   0  10   7       28.47       27.97     10.32 o 
   1  10   7        7.72       -7.87      8.64 o 
   2  10   7       27.60       10.20     10.11 o 
   3  10   7       70.70       49.53     24.01 o 
   4  10   7       30.16       25.46     13.15 o 
  -7  11   7        6.46       10.18     22.47 o 
  -6  11   7        6.68        2.30     24.13 o 
  -5  11   7        5.31      -13.84      9.23 o 
  -4  11   7      165.07      213.71     25.64 o 
  -3  11   7       43.62       54.57     11.58 o 
  -2  11   7        7.64        8.44     12.75 o 
  -1  11   7       20.97       17.49     11.99 o 
   0  11   7       37.59       47.58     13.01 o 
   1  11   7        1.30       -0.85      9.32 o 
   2  11   7      120.56      132.93     22.46 o 
   3  11   7        7.56        9.79     11.77 o 
  -6  12   7       11.09       -3.96     13.13 o 
  -5  12   7        0.01      -13.23     11.62 o 
  -4  12   7        5.38       -3.36      9.20 o 
  -3  12   7        6.78       -3.56      8.24 o 
  -2  12   7      120.39      142.39     23.59 o 
  -1  12   7      295.07      363.35     47.69 o 
   0  12   7       32.07       25.43     11.47 o 
   1  12   7        1.79       -5.96      9.12 o 
   2  12   7        1.49      -10.56     12.26 o 
  -4  13   7        4.17       -7.89     14.56 o 
  -3  13   7        4.02       -8.61     10.69 o 
  -2  13   7       96.61       88.45     17.88 o 
  -1  13   7        0.52      -13.97     19.48 o 
   0  13   7       21.99        4.60     11.68 o 
 -10   0   8      560.19      605.91    109.00 o 
  -9   0   8      154.75      168.74     27.03 o 
  -8   0   8        0.13      -12.32      8.69 o 
  -7   0   8      667.61      698.55    122.52 o 
  -6   0   8     1474.69     1314.77    227.01 o 
  -5   0   8     5462.46     5780.20    989.31 o 
  -4   0   8        0.76       -0.08      5.93 o 
  -3   0   8      738.20      648.06     78.31 o 
  -2   0   8       43.90       78.79     11.45 o 
  -1   0   8     1229.82     1434.21    172.15 o 
   0   0   8        3.66       -3.75      4.46 o 
   1   0   8      480.97      472.50     57.84 o 
   2   0   8      273.45      263.35     33.10 o 
   3   0   8      626.29      585.55    103.98 o 
   4   0   8        4.72      -18.61     12.41 o 
   5   0   8      139.62      183.82     42.84 o 
   6   0   8        0.25      -11.46     20.63 o 
 -10   1   8       20.97      -21.05     14.03 o 
  -9   1   8      252.58      258.83     30.54 o 
  -8   1   8      123.40      118.80     16.27 o 
  -7   1   8        2.61       -3.45      6.04 o 
  -6   1   8      128.07      158.04     18.35 o 
  -5   1   8      262.50      274.58     28.20 o 
  -4   1   8       98.80       84.94     10.15 o 
  -3   1   8        7.31       15.35      3.78 o 
  -2   1   8       87.85       80.78      9.78 o 
  -1   1   8      181.04      183.61     16.69 o 
   0   1   8      640.09      707.69     60.54 o 
   1   1   8       30.45       41.20      5.97 o 
   2   1   8      114.74      140.16     14.10 o 
   3   1   8      165.35      176.58     20.40 o 
   4   1   8      337.45      371.28     50.91 o 
   5   1   8      304.87      426.54     58.51 o 
   6   1   8      157.24      134.32     27.11 o 
 -10   2   8        0.39      -20.33     13.56 o 
  -9   2   8       11.10        9.26     10.50 o 
  -8   2   8      848.03      836.02     84.60 o 
  -7   2   8      388.31      365.18     37.60 o 
  -6   2   8        0.04       -1.10      5.67 o 
  -5   2   8       81.11       82.02     13.50 o 
  -4   2   8      166.25      177.15     23.51 o 
  -3   2   8       81.71       91.73     10.78 o 
  -2   2   8      496.99      611.38     60.51 o 
  -1   2   8       31.94       37.41      5.83 o 
   0   2   8        0.03       -5.00      3.33 o 
   1   2   8       41.73       41.87     10.37 o 
   2   2   8        6.36        2.76      5.78 o 
   3   2   8        3.32        5.98      6.98 o 
   4   2   8        3.50       -0.13     11.09 o 
   5   2   8       62.87       73.80     18.32 o 
   6   2   8       55.78       38.29     21.91 o 
 -10   3   8       24.37       23.82     15.12 o 
  -9   3   8      299.60      291.36     41.45 o 
  -8   3   8        9.92       18.32     11.43 o 
  -7   3   8      238.16      265.50     59.91 o 
  -6   3   8       52.55       42.66      7.84 o 
  -5   3   8        0.03       -2.02      5.59 o 
  -4   3   8        5.98        4.11      3.34 o 
  -3   3   8      121.56      135.62     17.60 o 
  -2   3   8      111.10      126.27     15.87 o 
  -1   3   8      144.13      179.30     24.40 o 
   0   3   8      241.23      212.89     22.12 o 
   1   3   8        5.10        2.83      4.27 o 
   2   3   8       31.45       31.54      7.50 o 
   3   3   8      219.17      275.71     30.12 o 
   4   3   8        0.32        0.88     10.62 o 
   5   3   8       11.94      -16.31     13.22 o 
   6   3   8        7.63       10.21     15.59 o 
 -10   4   8        0.01       -2.75     13.46 o 
  -9   4   8        0.16      -12.30     10.83 o 
  -8   4   8        0.81        5.26     10.40 o 
  -7   4   8      247.76      242.20     32.35 o 
  -6   4   8      101.29      129.13     21.95 o 
  -5   4   8      716.56      781.80     94.47 o 
  -4   4   8     1908.96     2025.78    242.73 o 
  -3   4   8     1059.92     1115.16    134.38 o 
  -2   4   8      253.87      264.76     33.14 o 
  -1   4   8        2.76       -1.27      5.00 o 
   0   4   8      148.15      189.91     20.70 o 
   1   4   8      869.38      786.03     67.43 o 
   2   4   8      153.18      149.54     17.90 o 
   3   4   8      275.65      327.14     34.87 o 
   4   4   8       63.00       70.61     16.76 o 
   5   4   8       28.68       21.09     14.71 o 
   6   4   8        3.37        4.81     18.28 o 
 -10   5   8        7.64        4.72     12.95 o 
  -9   5   8       61.55       43.48     14.82 o 
  -8   5   8       30.81       34.11     17.55 o 
  -7   5   8      275.52      280.05     38.73 o 
  -6   5   8      105.33      112.27     17.84 o 
  -5   5   8      210.78      206.72     26.74 o 
  -4   5   8       39.63       43.18      9.60 o 
  -3   5   8      157.55      172.18     22.93 o 
  -2   5   8      122.56      156.93     21.92 o 
  -1   5   8      708.54      694.90     84.49 o 
   0   5   8       34.67       42.28      7.76 o 
   1   5   8       20.22        8.55      6.08 o 
   2   5   8      180.51      208.75     29.07 o 
   3   5   8        0.72       -9.88      6.59 o 
   4   5   8       21.67       21.26     10.03 o 
   5   5   8       10.98       17.00     13.50 o 
  -9   6   8       68.33       79.04     25.57 o 
  -8   6   8       52.13       61.44     15.06 o 
  -7   6   8      118.80      152.46     24.46 o 
  -6   6   8      837.55      816.71     99.57 o 
  -5   6   8      598.88      624.27     76.13 o 
  -4   6   8      239.98      223.22     28.66 o 
  -3   6   8      466.34      490.03     60.25 o 
  -2   6   8      722.85      627.37     76.34 o 
  -1   6   8     3581.07     3469.89    415.23 o 
   0   6   8      622.02      541.64     66.57 o 
   1   6   8      379.66      328.68     41.50 o 
   2   6   8        3.50       -0.68      9.12 o 
   3   6   8        3.91      -13.14     10.05 o 
   4   6   8       26.31        9.68      8.75 o 
   5   6   8       45.69       47.36     16.47 o 
  -9   7   8        1.27       -4.03     16.46 o 
  -8   7   8       18.43       10.65     10.54 o 
  -7   7   8       17.98        0.69      9.90 o 
  -6   7   8        2.57       -2.30      6.91 o 
  -5   7   8      369.94      375.69     38.54 o 
  -4   7   8       46.90       43.37     10.58 o 
  -3   7   8        0.56       -6.80      6.23 o 
  -2   7   8        0.87       -0.68      6.35 o 
  -1   7   8        7.04        3.55      6.81 o 
   0   7   8        9.72        4.97      7.22 o 
   1   7   8      141.00      146.43     22.54 o 
   2   7   8       10.14       -2.32      7.69 o 
   3   7   8       17.39       19.51      9.92 o 
   4   7   8       55.39       46.80     13.53 o 
   5   7   8        0.03       -3.08     14.26 o 
  -9   8   8        1.74       -1.83     12.89 o 
  -8   8   8      121.52      135.31     24.46 o 
  -7   8   8        8.07       11.32     11.58 o 
  -6   8   8      172.71      192.73     29.83 o 
  -5   8   8        0.05      -11.10      7.40 o 
  -4   8   8      229.84      272.12     29.80 o 
  -3   8   8      531.82      506.85     62.78 o 
  -2   8   8      270.58      251.02     32.60 o 
  -1   8   8       82.53       65.69     28.89 o 
   0   8   8       74.03       59.37     16.28 o 
   1   8   8       97.92       91.66     26.14 o 
   2   8   8       34.12       30.23     15.59 o 
   3   8   8       18.51       -2.34     12.43 o 
   4   8   8        0.82       -3.76     11.76 o 
  -8   9   8       18.34        3.20     14.86 o 
  -7   9   8        6.38       -0.58     14.50 o 
  -6   9   8       20.20       13.31     11.99 o 
  -5   9   8      263.06      295.48     32.41 o 
  -4   9   8       24.27       23.82      8.35 o 
  -3   9   8        4.75        1.05      6.99 o 
  -2   9   8        1.70      -12.49     13.77 o 
  -1   9   8       15.50        7.12      9.01 o 
   0   9   8       85.54       71.47     14.25 o 
   1   9   8        2.87       -2.40      7.80 o 
   2   9   8        0.30       -0.20     14.13 o 
   3   9   8        3.57       -0.47     12.41 o 
   4   9   8       22.33       25.99     14.22 o 
  -7  10   8       34.75       11.96     13.29 o 
  -6  10   8       51.19       42.36     34.07 o 
  -5  10   8        4.96       -0.51      8.19 o 
  -4  10   8       66.86       61.51     11.61 o 
  -3  10   8       82.85      107.63     15.60 o 
  -2  10   8       21.39        7.89      8.12 o 
  -1  10   8       84.04       82.07     15.53 o 
   0  10   8        0.48       -7.42      8.11 o 
   1  10   8       24.05       35.33     11.61 o 
   2  10   8        0.21      -16.51     11.01 o 
   3  10   8       19.08        3.78     18.08 o 
  -6  11   8        8.09       13.25     13.41 o 
  -5  11   8        3.25      -11.31     10.15 o 
  -4  11   8        1.50       -4.37      8.07 o 
  -3  11   8       51.09       39.01     10.37 o 
  -2  11   8      122.50      130.16     21.73 o 
  -1  11   8       44.78       38.36     11.59 o 
   0  11   8        1.76       -7.49     12.25 o 
   1  11   8       54.50       87.58     16.80 o 
   2  11   8       32.26       38.17     15.73 o 
  -5  12   8      114.19      133.44     28.51 o 
  -4  12   8      103.26      113.83     17.54 o 
  -3  12   8        8.65        3.50     12.69 o 
  -2  12   8        2.15       -3.51     14.27 o 
  -1  12   8       26.71       22.96     27.53 o 
   0  12   8        6.22        1.64     10.95 o 
   1  12   8        4.64       -0.90     10.13 o 
  -3  13   8        9.44       -8.81     11.73 o 
  -2  13   8       17.67        2.64     11.54 o 
  -1  13   8        0.54      -17.20     11.85 o 
 -10   1   9       71.94       72.32     25.53 o 
  -9   1   9      196.16      240.60     28.48 o 
  -8   1   9      160.86      187.97     22.37 o 
  -7   1   9        5.92       -0.87      8.48 o 
  -6   1   9       46.15       45.84      8.27 o 
  -5   1   9        0.22       -2.06      4.37 o 
  -4   1   9        2.23       -1.97      3.63 o 
  -3   1   9       21.74       37.48      5.97 o 
  -2   1   9      326.51      325.77     28.46 o 
  -1   1   9        0.98       -2.95      3.26 o 
   0   1   9       23.36       32.54      5.96 o 
   1   1   9       24.62       22.52      5.50 o 
   2   1   9      195.05      178.16     17.59 o 
   3   1   9       32.03       46.45     13.60 o 
   4   1   9       90.88      104.60     20.98 o 
   5   1   9        3.78       -1.35     22.15 o 
 -10   2   9      122.98      114.18     22.29 o 
  -9   2   9      196.83      193.85     29.63 o 
  -8   2   9       83.09       81.60     15.35 o 
  -7   2   9      508.13      465.05     57.48 o 
  -6   2   9      400.64      363.20     45.52 o 
  -5   2   9      936.33      928.99     91.90 o 
  -4   2   9     1174.19     1126.83    111.12 o 
  -3   2   9       40.71       44.57      8.52 o 
  -2   2   9      350.52      336.41     33.78 o 
  -1   2   9        3.51       -6.15      4.10 o 
   0   2   9      195.37      193.65     17.80 o 
   1   2   9      380.84      343.35     30.09 o 
   2   2   9      182.79      221.77     25.06 o 
   3   2   9      236.20      243.39     34.87 o 
   4   2   9       75.82       75.91     27.35 o 
   5   2   9       17.89       13.59     15.02 o 
 -10   3   9        4.34        5.43     14.58 o 
  -9   3   9       25.19       31.34     14.29 o 
  -8   3   9        3.28       -2.45     13.83 o 
  -7   3   9      171.06      204.54     28.15 o 
  -6   3   9      118.85      142.71     21.30 o 
  -5   3   9       77.65       89.53     14.56 o 
  -4   3   9      247.09      224.76     28.67 o 
  -3   3   9       16.29       11.46      5.93 o 
  -2   3   9      235.88      248.30     25.40 o 
  -1   3   9        0.18       -5.10      3.40 o 
   0   3   9      385.26      295.78     26.13 o 
   1   3   9       34.79       31.81      6.22 o 
   2   3   9      430.77      370.28     38.12 o 
   3   3   9      103.97      143.00     18.13 o 
   4   3   9      152.21      205.67     39.40 o 
   5   3   9        6.64       10.57     13.93 o 
 -10   4   9       86.17       86.69     35.27 o 
  -9   4   9      130.45      187.92     59.84 o 
  -8   4   9      651.59      553.00     69.58 o 
  -7   4   9      308.78      274.06     35.25 o 
  -6   4   9      248.12      247.44     43.10 o 
  -5   4   9       12.11       10.57      7.42 o 
  -4   4   9       73.05       56.19     10.85 o 
  -3   4   9      637.44      542.69     66.31 o 
  -2   4   9      287.28      227.64     29.01 o 
  -1   4   9      168.57      179.39     19.18 o 
   0   4   9      265.22      224.94     23.56 o 
   1   4   9        0.63       -3.42      4.73 o 
   2   4   9       31.00       28.25      8.34 o 
   3   4   9      199.34      209.80     24.87 o 
   4   4   9       15.78       -0.34     12.23 o 
   5   4   9       78.24       84.63     20.20 o 
 -10   5   9       24.82        2.26     12.74 o 
  -9   5   9        1.19      -14.58     15.93 o 
  -8   5   9       22.60       20.28     10.77 o 
  -7   5   9        0.43        1.41      6.64 o 
  -6   5   9        5.92       -8.61      7.27 o 
  -5   5   9       66.02       68.72     21.01 o 
  -4   5   9        7.12        3.65      6.22 o 
  -3   5   9       22.97       19.57      7.19 o 
  -2   5   9       72.56       86.67     17.49 o 
  -1   5   9        9.21        3.04      6.13 o 
   0   5   9       19.98        6.38      7.06 o 
   1   5   9      284.05      242.35     25.54 o 
   2   5   9        6.10       -7.35      6.57 o 
   3   5   9        9.06        1.49      7.88 o 
   4   5   9        1.98       10.49     17.43 o 
   5   5   9        0.71        5.63     14.23 o 
  -9   6   9        0.97        2.81     12.32 o 
  -8   6   9       47.60       30.98     13.18 o 
  -7   6   9        6.52        0.72      9.11 o 
  -6   6   9        3.57      -15.00     10.00 o 
  -5   6   9        0.03      -11.43      8.12 o 
  -4   6   9      190.02      203.29     44.40 o 
  -3   6   9        0.97        4.44      6.25 o 
  -2   6   9        2.95        8.39      6.87 o 
  -1   6   9       19.33       33.85      9.74 o 
   0   6   9       57.96       60.63     16.14 o 
   1   6   9        5.67        0.48      7.82 o 
   2   6   9        1.49      -12.33      8.22 o 
   3   6   9        3.47       -5.51      9.45 o 
   4   6   9        3.26        3.39      9.72 o 
  -9   7   9        0.97       -8.03     11.91 o 
  -8   7   9       29.21       36.25     13.39 o 
  -7   7   9       48.98       27.47     25.77 o 
  -6   7   9        0.21        3.59      9.99 o 
  -5   7   9       41.42       33.12     13.73 o 
  -4   7   9       19.86        2.52      8.10 o 
  -3   7   9       31.43       19.14      7.86 o 
  -2   7   9       45.69       39.83     12.94 o 
  -1   7   9       36.69       24.38     14.35 o 
   0   7   9       60.52       49.90     11.98 o 
   1   7   9        1.95      -15.00     10.00 o 
   2   7   9      155.66      168.19     37.90 o 
   3   7   9        7.45       -2.61      9.11 o 
   4   7   9       21.35       23.94     12.66 o 
  -9   8   9      110.40      124.94     43.47 o 
  -8   8   9      170.25      199.56     31.48 o 
  -7   8   9       35.36       23.55     12.31 o 
  -6   8   9      157.76      180.83     22.44 o 
  -5   8   9        3.50       -1.77      6.89 o 
  -4   8   9       51.87       71.20     14.20 o 
  -3   8   9      683.43      665.38     95.17 o 
  -2   8   9      770.37      771.95     94.28 o 
  -1   8   9      361.10      349.43     44.35 o 
   0   8   9       25.75       27.51     10.16 o 
   1   8   9        4.81       -4.05      7.20 o 
   2   8   9       10.70        0.48      9.86 o 
   3   8   9        7.49        2.30     11.62 o 
   4   8   9       10.69       10.30     40.85 o 
  -8   9   9        2.50      -19.49     17.39 o 
  -7   9   9       31.25       13.73     12.41 o 
  -6   9   9        0.99      -10.05      9.40 o 
  -5   9   9       46.44       40.55      9.66 o 
  -4   9   9       46.78       36.21      9.35 o 
  -3   9   9        0.88      -10.82      7.21 o 
  -2   9   9       14.95        4.63     16.24 o 
  -1   9   9       31.02       38.36     11.30 o 
   0   9   9       86.28      111.30     19.19 o 
   1   9   9       71.00       94.34     27.94 o 
   2   9   9      103.24      125.04     22.05 o 
   3   9   9       17.60       22.69     12.89 o 
  -7  10   9       42.60       36.70     24.88 o 
  -6  10   9       60.68       93.68     19.45 o 
  -5  10   9      115.45      110.68     16.50 o 
  -4  10   9      328.78      400.95     42.95 o 
  -3  10   9       84.88       63.41     11.50 o 
  -2  10   9       22.38        7.16     10.06 o 
  -1  10   9      128.74      143.88     22.74 o 
   0  10   9       20.59       19.33     10.60 o 
   1  10   9       94.56      104.66     19.20 o 
   2  10   9       21.58       21.85     19.90 o 
  -6  11   9        0.92      -11.68     12.83 o 
  -5  11   9        1.08      -12.75      8.50 o 
  -4  11   9       60.60       56.96     13.05 o 
  -3  11   9       14.12        1.04      8.85 o 
  -2  11   9        0.09      -11.68      9.96 o 
  -1  11   9       11.64        3.95     11.90 o 
   0  11   9        0.89      -16.88     14.50 o 
   1  11   9        4.51       -0.86     10.06 o 
  -5  12   9        9.64      -20.14     13.43 o 
  -4  12   9        4.88        5.98     10.55 o 
  -3  12   9        2.40        4.42     14.74 o 
  -2  12   9        0.00      -15.00     10.00 o 
  -1  12   9        0.17       -6.11     10.34 o 
   0  12   9        0.01       -7.26     10.71 o 
  -9   0  10      220.23      247.88     50.51 o 
  -8   0  10      322.97      286.06     53.08 o 
  -7   0  10      912.21      824.07    143.11 o 
  -6   0  10     2225.34     2121.33    364.51 o 
  -5   0  10      584.28      564.21     69.01 o 
  -4   0  10      928.77      851.03    103.06 o 
  -3   0  10       49.88       83.92     27.01 o 
  -2   0  10       54.39       78.28     18.12 o 
  -1   0  10       62.10       68.41     11.71 o 
   0   0  10      221.94      208.90     26.81 o 
   1   0  10      119.80       94.61     30.35 o 
   2   0  10      342.61      317.04     40.19 o 
   3   0  10       27.24       24.78     17.86 o 
   4   0  10       41.63       34.58     24.11 o 
   5   0  10       35.22       50.75     28.53 o 
 -10   1  10       72.53       78.74     18.64 o 
  -9   1  10       44.73       28.17     12.86 o 
  -8   1  10       79.50       87.02     15.87 o 
  -7   1  10        5.51       -1.62      6.03 o 
  -6   1  10       24.48       26.40     10.41 o 
  -5   1  10       18.11       18.76      5.67 o 
  -4   1  10      298.10      285.04     28.83 o 
  -3   1  10        1.10       -5.18      3.45 o 
  -2   1  10      159.61      147.96     14.32 o 
  -1   1  10       34.02       55.45      9.45 o 
   0   1  10       24.34       18.24      5.10 o 
   1   1  10        7.49       -2.09      4.92 o 
   2   1  10        7.52       -5.39      6.77 o 
   3   1  10        5.44      -16.02     10.68 o 
   4   1  10       77.41      111.32     33.34 o 
   5   1  10       22.09      -12.13     15.62 o 
 -10   2  10      116.06      121.92     23.41 o 
  -9   2  10       61.44       37.87     20.16 o 
  -8   2  10      300.70      296.79     57.78 o 
  -7   2  10      293.53      253.91     32.77 o 
  -6   2  10      139.28      208.02     28.86 o 
  -5   2  10      500.06      489.39     60.38 o 
  -4   2  10      198.18      204.44     22.73 o 
  -3   2  10        2.74       -2.32      4.86 o 
  -2   2  10       87.15       87.89     11.02 o 
  -1   2  10       10.04        4.59      4.18 o 
   0   2  10       20.62       12.19      5.11 o 
   1   2  10        1.83       -3.61      5.19 o 
   2   2  10       88.54       90.40     13.45 o 
   3   2  10        3.00      -14.95      9.97 o 
   4   2  10        8.94       -8.43     13.29 o 
   5   2  10        2.49      -11.40     14.42 o 
 -10   3  10        0.71       -9.24     12.46 o 
  -9   3  10       21.00        8.77     16.12 o 
  -8   3  10        3.47       -7.58      8.09 o 
  -7   3  10        2.13       -8.60      7.63 o 
  -6   3  10        7.07        2.43      7.59 o 
  -5   3  10       21.68       30.31     14.96 o 
  -4   3  10        2.22       -0.30      5.92 o 
  -3   3  10      118.72      153.19     21.49 o 
  -2   3  10       17.40        7.33      6.01 o 
  -1   3  10       25.88       17.92      4.86 o 
   0   3  10      156.44      149.01     15.18 o 
   1   3  10       51.66       39.05      7.35 o 
   2   3  10       87.49       89.13     13.30 o 
   3   3  10        6.97       -0.62     11.02 o 
   4   3  10        0.02      -20.43     13.62 o 
   5   3  10       12.68      -17.16     14.00 o 
 -10   4  10        1.22       -1.07     17.75 o 
  -9   4  10        2.39      -13.09      9.38 o 
  -8   4  10        2.49       12.82      9.97 o 
  -7   4  10        2.83      -12.09      8.06 o 
  -6   4  10      193.14      195.94     27.53 o 
  -5   4  10        8.33       19.18      8.04 o 
  -4   4  10      290.29      290.76     36.59 o 
  -3   4  10       19.26       26.88     12.79 o 
  -2   4  10       93.76      112.77     17.12 o 
  -1   4  10      197.58      206.62     26.83 o 
   0   4  10      422.33      402.98     40.73 o 
   1   4  10      304.10      298.33     31.55 o 
   2   4  10      470.33      423.35     43.39 o 
   3   4  10       33.18       17.18     10.74 o 
   4   4  10       12.34        5.62     15.10 o 
 -10   5  10        2.35      -11.99     20.61 o 
  -9   5  10       13.53      -21.46     14.31 o 
  -8   5  10        0.00      -14.44      9.63 o 
  -7   5  10        3.39        4.52      8.33 o 
  -6   5  10        2.11      -11.55      7.70 o 
  -5   5  10        3.74       -0.44      6.96 o 
  -4   5  10       21.74        8.54     17.17 o 
  -3   5  10        5.71        4.40     20.71 o 
  -2   5  10      493.51      418.06     51.80 o 
  -1   5  10      372.05      329.14     41.34 o 
   0   5  10      442.95      378.93     47.42 o 
   1   5  10       68.22       73.25     18.44 o 
   2   5  10      188.63      216.18     30.59 o 
   3   5  10        0.01      -12.07      8.05 o 
   4   5  10       40.84       41.68     25.47 o 
  -9   6  10       32.35       16.83     12.10 o 
  -8   6  10      161.45      192.83     29.65 o 
  -7   6  10        0.16       -5.91      7.70 o 
  -6   6  10       57.79       91.93     16.89 o 
  -5   6  10       80.89       80.40     14.55 o 
  -4   6  10      345.35      344.29     43.41 o 
  -3   6  10      206.70      259.93     34.69 o 
  -2   6  10      827.17      850.58    103.46 o 
  -1   6  10      663.82      565.12     69.56 o 
   0   6  10      535.69      451.88     56.22 o 
   1   6  10      452.06      379.73     47.85 o 
   2   6  10       43.71       26.30     11.55 o 
   3   6  10       57.77       43.66     35.33 o 
   4   6  10       74.29       92.99     27.78 o 
  -9   7  10        8.03       -8.49     16.70 o 
  -8   7  10        4.77      -15.59     10.39 o 
  -7   7  10        0.24        0.96     24.35 o 
  -6   7  10        2.68      -10.93     12.27 o 
  -5   7  10        1.98       -4.94      7.42 o 
  -4   7  10        0.35       -3.35      7.29 o 
  -3   7  10      120.19      155.00     22.82 o 
  -2   7  10      260.89      261.71     34.56 o 
  -1   7  10      321.64      312.67     40.06 o 
   0   7  10      319.26      293.62     37.71 o 
   1   7  10        1.90      -15.09     10.06 o 
   2   7  10       35.01       36.79     11.59 o 
   3   7  10       30.83       40.20     13.53 o 
  -8   8  10        0.02       -3.35     12.54 o 
  -7   8  10        0.52       -0.51     16.26 o 
  -6   8  10       17.22       10.40      8.35 o 
  -5   8  10        0.22       -2.33      8.18 o 
  -4   8  10       16.34        4.64      7.99 o 
  -3   8  10       87.95       85.60     23.04 o 
  -2   8  10       28.31       12.39      9.35 o 
  -1   8  10      279.78      310.79     40.67 o 
   0   8  10      128.74      142.29     22.55 o 
   1   8  10      191.16      241.03     59.72 o 
   2   8  10       66.76       64.57     15.39 o 
   3   8  10       40.27       19.52     12.70 o 
  -8   9  10        6.09        3.36     13.59 o 
  -7   9  10        4.22       -0.37     12.27 o 
  -6   9  10        0.09      -10.77      7.72 o 
  -5   9  10       35.88       29.12      9.26 o 
  -4   9  10       13.33        8.52      9.66 o 
  -3   9  10       57.47       59.52     14.62 o 
  -2   9  10        0.09       -1.68      8.58 o 
  -1   9  10        1.66       -8.85      9.14 o 
   0   9  10        2.15       14.35     10.32 o 
   1   9  10       38.46       42.99     12.94 o 
   2   9  10        3.28       -4.82     11.70 o 
  -7  10  10       15.05        1.01     14.07 o 
  -6  10  10       77.22       92.96     42.55 o 
  -5  10  10       51.58       52.76     11.86 o 
  -4  10  10       64.14       76.50     13.46 o 
  -3  10  10        6.53       -3.54     10.00 o 
  -2  10  10        8.09       -4.83     23.38 o 
  -1  10  10        0.24      -12.06      8.04 o 
   0  10  10        8.54       15.00     12.73 o 
   1  10  10        4.34       -2.72      9.59 o 
   2  10  10       48.89       51.38     18.16 o 
  -6  11  10       13.69        2.92     14.13 o 
  -5  11  10        0.50      -24.16     16.11 o 
  -4  11  10        9.07       -9.55      9.42 o 
  -3  11  10       10.81      -15.78     11.17 o 
  -2  11  10        4.29        1.93      9.55 o 
  -1  11  10        1.44       -6.14     14.82 o 
   0  11  10       38.35       18.25     11.58 o 
   1  11  10        2.48       13.53     12.12 o 
  -4  12  10       84.28       82.18     15.11 o 
  -3  12  10       42.22       14.66     13.46 o 
  -2  12  10        8.57        7.39     12.46 o 
  -1  12  10       18.27       32.25     13.77 o 
 -10   1  11       19.40      -17.98     12.69 o 
  -9   1  11       28.79       54.86     15.41 o 
  -8   1  11        0.03      -11.69      8.09 o 
  -7   1  11        7.54       -6.95     20.75 o 
  -6   1  11        3.88      -10.75      7.83 o 
  -5   1  11       82.75      109.52     16.29 o 
  -4   1  11      250.29      241.05     22.43 o 
  -3   1  11        7.43       -0.72      4.18 o 
  -2   1  11      226.48      271.36     24.72 o 
  -1   1  11       53.58       65.26      8.69 o 
   0   1  11       15.11        9.29      5.86 o 
   1   1  11      122.43      145.68     15.41 o 
   2   1  11        9.82      -11.85     10.72 o 
   3   1  11        1.65       -8.09     11.24 o 
   4   1  11       82.25       73.97     19.11 o 
 -10   2  11       80.24      100.35     31.14 o 
  -9   2  11       75.84       26.44     12.17 o 
  -8   2  11      309.55      295.04     43.20 o 
  -7   2  11      173.78      191.95     27.65 o 
  -6   2  11      529.81      500.27     62.04 o 
  -5   2  11      868.42      821.42     99.97 o 
  -4   2  11      347.85      319.65     40.23 o 
  -3   2  11      263.33      262.77     35.77 o 
  -2   2  11      135.61      175.70     17.13 o 
  -1   2  11        1.21       -6.52      4.35 o 
   0   2  11      670.65      663.96     57.37 o 
   1   2  11       82.14       87.89     11.30 o 
   2   2  11      141.72      150.27     19.47 o 
   3   2  11       18.84       12.51     12.98 o 
   4   2  11       14.79       14.81     15.23 o 
 -10   3  11        9.04        6.30      9.00 o 
  -9   3  11        8.89        4.65     17.73 o 
  -8   3  11       80.06       77.99     15.91 o 
  -7   3  11       14.16        7.74     14.96 o 
  -6   3  11      175.86      209.76     35.21 o 
  -5   3  11      129.99      137.30     20.75 o 
  -4   3  11       15.48       13.55     15.20 o 
  -3   3  11      124.00      127.13     19.12 o 
  -2   3  11       66.93       73.67     12.87 o 
  -1   3  11      227.09      261.05     30.89 o 
   0   3  11       23.47       31.67      6.96 o 
   1   3  11       44.40       51.68     10.07 o 
   2   3  11      155.18      163.26     32.97 o 
   3   3  11       75.42       78.03     18.58 o 
   4   3  11       75.39       71.87     21.14 o 
 -10   4  11       93.06      110.10     60.76 o 
  -9   4  11      125.79      144.57     23.40 o 
  -8   4  11      217.94      250.98     34.41 o 
  -7   4  11      338.03      301.87     38.84 o 
  -6   4  11      174.96      190.04     41.79 o 
  -5   4  11       65.89       41.40     10.82 o 
  -4   4  11      760.25      689.99     84.26 o 
  -3   4  11      328.51      302.06     38.13 o 
  -2   4  11      872.83      814.10     98.93 o 
  -1   4  11      511.05      450.50     55.89 o 
   0   4  11        6.08        0.42      7.36 o 
   1   4  11       24.17       10.62     14.58 o 
   2   4  11        7.99       -6.97     12.54 o 
   3   4  11       42.70       48.17     16.42 o 
   4   4  11       44.11        9.28     23.71 o 
 -10   5  11       19.80        2.73     11.20 o 
  -9   5  11       11.92       18.96     11.23 o 
  -8   5  11        2.88       21.93     16.16 o 
  -7   5  11        2.20       -1.76      9.71 o 
  -6   5  11      128.41      131.02     20.18 o 
  -5   5  11       16.36       13.86      8.35 o 
  -4   5  11      297.69      273.31     35.60 o 
  -3   5  11      260.96      235.86     31.21 o 
  -2   5  11       47.21       68.02     15.55 o 
  -1   5  11       97.86      102.98     16.94 o 
   0   5  11       11.52        5.55      7.04 o 
   1   5  11        2.71       -3.13     15.47 o 
   2   5  11        6.45      -13.85      9.24 o 
   3   5  11       15.52       16.93     11.97 o 
   4   5  11        0.93       26.91     23.55 o 
  -9   6  11        3.99       -1.87     17.65 o 
  -8   6  11        1.96      -12.39     10.85 o 
  -7   6  11        9.16       -4.81      9.27 o 
  -6   6  11       18.29       24.06     10.55 o 
  -5   6  11        1.35      -11.43      7.62 o 
  -4   6  11        2.50       -4.93      7.57 o 
  -3   6  11       15.28       -6.18      7.55 o 
  -2   6  11       27.03       31.50     19.41 o 
  -1   6  11        7.64       13.43      8.23 o 
   0   6  11       42.25       19.55     10.53 o 
   1   6  11       70.09       59.59     32.96 o 
   2   6  11       92.38       86.65     16.50 o 
   3   6  11       10.62       15.60     18.20 o 
  -9   7  11       25.52       18.40     14.25 o 
  -8   7  11       38.12        7.27     44.98 o 
  -7   7  11       16.82        1.30      8.56 o 
  -6   7  11       78.71       97.82     17.80 o 
  -5   7  11        2.43      -10.54     11.36 o 
  -4   7  11       20.78       16.88      8.99 o 
  -3   7  11      224.89      247.64     33.90 o 
  -2   7  11        0.13       -1.89      8.41 o 
  -1   7  11       14.72        3.53      8.02 o 
   0   7  11       11.02       35.38     14.80 o 
   1   7  11       59.27       60.78     14.30 o 
   2   7  11       49.59       53.19     14.04 o 
   3   7  11       75.86      121.07     22.58 o 
  -8   8  11       48.07       42.99     15.94 o 
  -7   8  11       49.63       35.02     14.61 o 
  -6   8  11       73.05       69.90     24.52 o 
  -5   8  11        5.28       -9.40     14.11 o 
  -4   8  11       84.94      112.63     19.79 o 
  -3   8  11      373.57      360.43     45.70 o 
  -2   8  11      489.58      473.28     59.25 o 
  -1   8  11      143.11      202.28     29.57 o 
   0   8  11        3.38       -0.26     10.79 o 
   1   8  11        4.02      -13.81      9.27 o 
   2   8  11        0.69      -10.03     10.76 o 
  -8   9  11        0.49       -8.69     13.02 o 
  -7   9  11       17.47       -1.86     12.90 o 
  -6   9  11        0.22      -12.82      8.55 o 
  -5   9  11       11.79       10.22     11.01 o 
  -4   9  11        3.55       14.12      9.56 o 
  -3   9  11        0.48        4.16      9.68 o 
  -2   9  11       97.42      108.68     18.76 o 
  -1   9  11        0.96        3.72      9.62 o 
   0   9  11       41.29       38.07     12.81 o 
   1   9  11       14.01       21.44     15.41 o 
   2   9  11       14.89       -4.08     11.97 o 
  -7  10  11        1.51       -2.63     14.71 o 
  -6  10  11       51.34       34.28     14.69 o 
  -5  10  11       90.84       98.11     16.03 o 
  -4  10  11      116.54      107.46     19.32 o 
  -3  10  11       74.57       64.04     18.63 o 
  -2  10  11       50.67       55.57     14.61 o 
  -1  10  11       67.78       78.81     16.97 o 
   0  10  11       25.01       22.61     11.79 o 
   1  10  11       27.25       22.12     12.92 o 
  -5  11  11        9.23       10.80     13.71 o 
  -4  11  11        0.00      -13.31     10.87 o 
  -3  11  11       25.52        9.05     12.25 o 
  -2  11  11        1.15        2.02     10.69 o 
  -1  11  11        0.03       -0.88     10.96 o 
  -9   0  12       44.36       36.87     16.56 o 
  -8   0  12      101.73      116.83     28.18 o 
  -7   0  12     2828.27     2498.72    419.56 o 
  -6   0  12     2249.10     2174.06    261.11 o 
  -5   0  12     1484.00     1395.13    168.19 o 
  -4   0  12      103.35      127.03     18.93 o 
  -3   0  12      182.59      190.06     26.19 o 
  -2   0  12     1285.80     1354.86    163.53 o 
  -1   0  12        5.22       -4.52      8.07 o 
   0   0  12      439.01      373.07     46.93 o 
   1   0  12       39.47       27.58     11.51 o 
   2   0  12      408.13      423.04     80.58 o 
   3   0  12       81.84       68.29     22.96 o 
   4   0  12        0.26        5.34     22.80 o 
 -10   1  12       44.82       21.14     18.77 o 
  -9   1  12        2.27       24.58     16.16 o 
  -8   1  12       28.13       34.66     20.18 o 
  -7   1  12      160.18      178.96     26.31 o 
  -6   1  12      174.25      224.58     31.04 o 
  -5   1  12       77.06       71.05     11.26 o 
  -4   1  12       47.27       35.80      9.68 o 
  -3   1  12      615.82      585.92     50.81 o 
  -2   1  12      116.16      148.05     15.25 o 
  -1   1  12      545.54      557.70     48.48 o 
   0   1  12        0.05       -8.74      5.83 o 
   1   1  12       39.31       36.68     18.24 o 
   2   1  12       26.07        0.02     11.44 o 
   3   1  12        1.10      -18.42     12.28 o 
   4   1  12       39.32        9.00     16.52 o 
 -10   2  12        5.99       -4.11      8.11 o 
  -9   2  12      260.29      259.04     35.54 o 
  -8   2  12      206.52      224.36     31.57 o 
  -7   2  12      111.45      138.44     22.17 o 
  -6   2  12      206.97      235.25     31.39 o 
  -5   2  12     1097.03      999.81    121.35 o 
  -4   2  12     1733.36     1661.49    199.93 o 
  -3   2  12       64.17       63.18     10.74 o 
  -2   2  12        2.02        3.61     10.89 o 
  -1   2  12       84.75       92.46     18.28 o 
   0   2  12      112.93      113.14     13.23 o 
   1   2  12        0.94       -7.45      7.59 o 
   2   2  12        8.79       10.06     11.85 o 
   3   2  12       10.23        9.13     30.00 o 
   4   2  12       18.87       25.63     19.72 o 
 -10   3  12       12.77       15.06     12.35 o 
  -9   3  12       46.36       19.80     13.60 o 
  -8   3  12        2.33       -0.10      9.20 o 
  -7   3  12       53.86       52.09     12.95 o 
  -6   3  12        2.39      -10.35      8.13 o 
  -5   3  12      132.33      145.60     22.02 o 
  -4   3  12      390.12      347.89     43.60 o 
  -3   3  12      155.14      197.12     32.53 o 
  -2   3  12      176.19      213.85     28.45 o 
  -1   3  12       71.21       51.59     11.36 o 
   0   3  12       53.17       47.59      9.84 o 
   1   3  12       13.88      -11.33      8.41 o 
   2   3  12       48.33       38.08     10.99 o 
   3   3  12        6.70       -2.84     14.94 o 
 -10   4  12       30.31       19.45     11.96 o 
  -9   4  12        8.57       12.17     13.44 o 
  -8   4  12        6.78        0.72     10.38 o 
  -7   4  12        1.77        0.12      8.85 o 
  -6   4  12       27.11       -1.77     10.75 o 
  -5   4  12      293.33      292.31     47.66 o 
  -4   4  12       41.19       40.29     22.25 o 
  -3   4  12      266.13      210.22     39.01 o 
  -2   4  12       97.04      113.04     18.50 o 
  -1   4  12        2.24        5.67      7.16 o 
   0   4  12      860.18      757.58     75.34 o 
   1   4  12       62.72       33.17     13.32 o 
   2   4  12      104.25       92.74     18.30 o 
   3   4  12       14.98       24.27     20.91 o 
  -9   5  12        1.67      -15.01     10.01 o 
  -8   5  12        7.37        4.87     10.16 o 
  -7   5  12       12.22       16.14     10.47 o 
  -6   5  12      126.68      188.94     44.52 o 
  -5   5  12      217.82      287.54     38.47 o 
  -4   5  12      248.66      244.33     32.53 o 
  -3   5  12       26.93       20.43     11.15 o 
  -2   5  12       19.40       21.50     11.74 o 
  -1   5  12      418.92      352.92     44.68 o 
   0   5  12       48.19       52.42     13.43 o 
   1   5  12      278.54      317.94     41.54 o 
   2   5  12      127.21      108.49     19.59 o 
   3   5  12       63.78      123.23     34.27 o 
  -9   6  12       97.95       70.03     47.25 o 
  -8   6  12       55.63       59.20     21.38 o 
  -7   6  12       59.29       59.81     14.26 o 
  -6   6  12       79.10       89.21     16.84 o 
  -5   6  12        0.20        8.68      9.21 o 
  -4   6  12       76.56      123.35     37.60 o 
  -3   6  12      309.49      324.91     42.07 o 
  -2   6  12       93.13      103.67     17.72 o 
  -1   6  12       29.57       13.21      9.32 o 
   0   6  12        3.19       -8.01      8.15 o 
   1   6  12        9.93       15.99     10.46 o 
   2   6  12      156.36      206.66     31.12 o 
   3   6  12        5.03       70.31     25.77 o 
  -9   7  12        3.58       -8.83     11.66 o 
  -8   7  12       76.42       76.61     25.12 o 
  -7   7  12        6.44      -13.69     10.36 o 
  -6   7  12       43.26       35.17     12.84 o 
  -5   7  12       23.73        7.66     13.63 o 
  -4   7  12       20.00        6.92     10.73 o 
  -3   7  12        4.30       14.90      9.91 o 
  -2   7  12       41.68       52.20     12.63 o 
  -1   7  12        7.45        8.29     13.81 o 
   0   7  12      314.94      284.03     38.04 o 
   1   7  12      149.17      206.63     30.44 o 
   2   7  12        3.86      -16.31     18.36 o 
  -8   8  12       22.83       20.85     14.14 o 
  -7   8  12       15.94        0.79     10.82 o 
  -6   8  12       11.52       12.65     11.68 o 
  -5   8  12        4.08      -17.34     11.56 o 
  -4   8  12       39.18        4.20     24.07 o 
  -3   8  12       20.91       27.72     12.34 o 
  -2   8  12       54.69       57.25     13.99 o 
  -1   8  12       53.41       56.95     15.79 o 
   0   8  12        7.52       18.29     10.81 o 
   1   8  12       48.46       50.88     14.34 o 
  -7   9  12       33.70       15.76     13.08 o 
  -6   9  12        0.30      -12.65      8.43 o 
  -5   9  12       78.35       86.47     18.25 o 
  -4   9  12        6.40       -6.77      9.94 o 
  -3   9  12       42.23       39.09     13.32 o 
  -2   9  12       30.66       11.27     11.66 o 
  -1   9  12        2.62       -1.55      9.77 o 
   0   9  12        8.91       11.73     10.67 o 
   1   9  12        5.04       -3.97     11.43 o 
  -6  10  12       12.32       16.14     12.39 o 
  -5  10  12       83.72      132.41     19.46 o 
  -4  10  12      261.25      291.82     40.90 o 
  -3  10  12       42.03       46.27     17.01 o 
  -2  10  12       31.14       23.23     12.46 o 
  -1  10  12        3.60      -14.91      9.94 o 
   0  10  12        9.92       19.41     13.22 o 
  -4  11  12        9.66       11.58     10.96 o 
  -3  11  12        0.39      -12.10     13.07 o 
  -2  11  12       21.08        5.10     12.42 o 
  -9   1  13        5.03       35.33     18.73 o 
  -8   1  13       23.44       -2.37     17.31 o 
  -7   1  13       49.22       22.76     18.10 o 
  -6   1  13      117.51      128.25     24.15 o 
  -5   1  13       39.13       29.47     10.70 o 
  -4   1  13       70.85       84.52     16.53 o 
  -3   1  13     1345.12     1371.12    134.84 o 
  -2   1  13       68.99       73.30     10.29 o 
  -1   1  13       17.17       11.23      8.64 o 
   0   1  13       84.83      100.97     16.67 o 
   1   1  13      174.48      194.13     24.00 o 
   2   1  13       35.10       28.38     14.46 o 
   3   1  13       10.55      -19.84     16.02 o 
  -9   2  13      395.13      375.10     67.46 o 
  -8   2  13      147.99      223.19     32.13 o 
  -7   2  13      632.44      546.57     67.86 o 
  -6   2  13       60.13       71.07     14.90 o 
  -5   2  13      115.46      142.59     21.76 o 
  -4   2  13       13.31       20.37     11.84 o 
  -3   2  13       10.60        1.84     13.27 o 
  -2   2  13      807.14      805.00     79.94 o 
  -1   2  13       10.33       -5.78      8.99 o 
   0   2  13      604.39      599.52     59.75 o 
   1   2  13        3.27       -3.45     13.49 o 
   2   2  13       89.27      109.95     22.00 o 
   3   2  13        4.59      -15.62     13.84 o 
 -10   3  13        0.81      -11.55     10.88 o 
  -9   3  13        9.23       20.94     11.44 o 
  -8   3  13       88.44       62.54     15.83 o 
  -7   3  13       17.93       18.02     16.20 o 
  -6   3  13       52.76       50.59     13.25 o 
  -5   3  13      911.81      906.92    110.20 o 
  -4   3  13       28.76       23.63      9.69 o 
  -3   3  13      323.20      363.83     38.63 o 
  -2   3  13       11.54        4.41      7.77 o 
  -1   3  13      910.31      921.31     91.34 o 
   0   3  13       28.23       23.82     12.02 o 
   1   3  13        0.27       -9.49     11.98 o 
   2   3  13      129.73      136.31     34.11 o 
   3   3  13       68.28       74.85     28.22 o 
  -9   4  13      131.46      135.16     31.38 o 
  -8   4  13      134.49      162.56     54.38 o 
  -7   4  13      265.22      321.22     42.37 o 
  -6   4  13       99.58      141.85     22.27 o 
  -5   4  13       36.41       56.08     12.89 o 
  -4   4  13      438.69      439.15     54.84 o 
  -3   4  13       49.52       49.42     12.30 o 
  -2   4  13      100.11      106.22     28.92 o 
  -1   4  13      113.67      135.39     17.33 o 
   0   4  13       28.93       19.69     11.11 o 
   1   4  13        0.17      -11.93     30.81 o 
   2   4  13       48.84       74.42     24.50 o 
  -9   5  13        8.04      -13.60     12.53 o 
  -8   5  13       25.53       14.98     11.28 o 
  -7   5  13       11.44        1.28     10.97 o 
  -6   5  13        7.66        6.39     10.35 o 
  -5   5  13      207.98      223.62     31.82 o 
  -4   5  13      314.03      367.09     47.25 o 
  -3   5  13      202.85      240.70     42.72 o 
  -2   5  13      154.46      178.27     25.91 o 
  -1   5  13        4.07       -1.96      7.76 o 
   0   5  13        4.84      -10.56     10.61 o 
   1   5  13      123.09      138.85     22.69 o 
   2   5  13        5.42       10.31     12.03 o 
  -9   6  13        9.61       10.06     12.62 o 
  -8   6  13        0.81      -16.01     11.22 o 
  -7   6  13       97.52      123.60     21.19 o 
  -6   6  13      194.20      217.88     31.64 o 
  -5   6  13        2.88       -2.68      9.12 o 
  -4   6  13        0.95      -11.30      7.53 o 
  -3   6  13       15.01       14.47     10.33 o 
  -2   6  13       71.27      100.67     24.94 o 
  -1   6  13       39.99       23.86     11.47 o 
   0   6  13      153.99      183.39     27.94 o 
   1   6  13       93.82       80.45     16.61 o 
   2   6  13        7.76       12.62     18.73 o 
  -8   7  13        3.89       13.16     17.39 o 
  -7   7  13      167.36      208.96     38.91 o 
  -6   7  13      149.03      178.72     26.85 o 
  -5   7  13        9.57       -9.84     11.44 o 
  -4   7  13        6.06       13.26      9.35 o 
  -3   7  13      296.75      356.18     47.39 o 
  -2   7  13       26.14       30.34     10.63 o 
  -1   7  13        2.70      -14.62     18.34 o 
   0   7  13       49.27       46.16     14.04 o 
   1   7  13       55.14       48.93     28.18 o 
  -8   8  13        0.02      -14.50     14.02 o 
  -7   8  13        0.02      -16.22     10.81 o 
  -6   8  13      116.94      126.85     22.11 o 
  -5   8  13       45.96       42.92     32.17 o 
  -4   8  13       38.13       71.63     17.11 o 
  -3   8  13       45.62       55.89     17.05 o 
  -2   8  13      223.62      224.27     32.21 o 
  -1   8  13       20.75       19.44     13.09 o 
   0   8  13        0.31       -6.02     17.82 o 
   1   8  13        1.60        9.86     12.70 o 
  -7   9  13        6.63        0.27     10.47 o 
  -6   9  13       17.96        6.44     12.40 o 
  -5   9  13       24.78       41.89     14.88 o 
  -4   9  13        6.11      -13.13      9.52 o 
  -3   9  13        4.54        2.16     11.03 o 
  -2   9  13       70.12       82.33     16.80 o 
  -1   9  13       27.27       18.48     12.68 o 
   0   9  13        2.90       -5.06     12.23 o 
  -5  10  13        2.16        6.63     12.50 o 
  -4  10  13       36.61       16.66     12.66 o 
  -3  10  13       77.40       98.44     19.91 o 
  -2  10  13        0.12       -2.59     10.86 o 
 -10   0  14        3.76        9.21     16.68 o 
  -9   0  14       94.35       83.04     24.78 o 
  -8   0  14        9.44        1.62     15.10 o 
  -7   0  14      251.29      290.72     56.60 o 
  -6   0  14      551.92      506.47     89.48 o 
  -5   0  14      587.76      621.75    108.65 o 
  -4   0  14      131.84      182.75     39.76 o 
  -3   0  14       10.01       20.59     18.42 o 
  -2   0  14     1427.26     1479.24    178.82 o 
  -1   0  14      188.87      213.06     30.57 o 
   0   0  14      132.36      153.04     23.96 o 
   1   0  14       34.67       56.87     23.95 o 
   2   0  14       35.91        8.30     21.46 o 
 -10   1  14       35.28       36.99     19.09 o 
  -9   1  14       25.86       22.57     12.06 o 
  -8   1  14        2.25      -18.82     20.25 o 
  -7   1  14      257.41      257.24     68.83 o 
  -6   1  14       50.17       33.95     20.81 o 
  -5   1  14      618.62      567.15     57.24 o 
  -4   1  14        0.63      -11.31      7.69 o 
  -3   1  14      623.77      559.78     56.43 o 
  -2   1  14      114.87      115.45     16.50 o 
  -1   1  14      293.85      322.80     34.74 o 
   0   1  14      154.54      181.97     19.24 o 
   1   1  14       11.25        4.04     14.09 o 
   2   1  14       21.79       -9.28     14.45 o 
  -9   2  14        5.04        2.69     17.67 o 
  -8   2  14       12.30       38.93     18.77 o 
  -7   2  14        3.40       20.02     10.17 o 
  -6   2  14       21.61       33.26     11.56 o 
  -5   2  14       12.75        1.72      7.30 o 
  -4   2  14      838.47      772.38     77.13 o 
  -3   2  14      344.05      379.66     39.90 o 
  -2   2  14       15.97        7.36      8.90 o 
  -1   2  14       20.87       13.93     10.31 o 
   0   2  14      126.68      154.39     24.61 o 
   1   2  14       28.11       38.16     15.10 o 
   2   2  14        2.07      -14.54     20.59 o 
  -9   3  14        0.00       -1.37     11.58 o 
  -8   3  14        1.85       -7.69      9.78 o 
  -7   3  14      142.02      208.97     36.79 o 
  -6   3  14       31.50        6.52     10.41 o 
  -5   3  14       39.93       29.14     14.07 o 
  -4   3  14      613.84      511.00     51.76 o 
  -3   3  14       71.14       81.23     13.79 o 
  -2   3  14       16.07        7.31      8.49 o 
  -1   3  14        4.20        7.97      8.77 o 
   0   3  14        0.69       12.65      9.98 o 
   1   3  14        0.01      -12.71     11.19 o 
   2   3  14        1.34        4.70     16.99 o 
  -9   4  14      141.63      182.47     31.16 o 
  -8   4  14       31.37       56.59     15.09 o 
  -7   4  14      190.35      277.43     38.26 o 
  -6   4  14       15.18       -3.25     10.26 o 
  -5   4  14       58.93       87.96     17.20 o 
  -4   4  14      169.48      235.64     32.75 o 
  -3   4  14       59.30       59.91     16.62 o 
  -2   4  14        1.60       -3.89      8.06 o 
  -1   4  14       69.01       55.93     22.00 o 
   0   4  14      262.45      259.07     36.26 o 
   1   4  14        6.89       10.12     12.03 o 
   2   4  14       21.72      -12.77     19.01 o 
  -9   5  14       24.08       29.48     17.03 o 
  -8   5  14        4.19      -15.24     10.66 o 
  -7   5  14       43.60       88.39     18.09 o 
  -6   5  14       88.33       95.80     19.00 o 
  -5   5  14      149.16      189.32     27.84 o 
  -4   5  14       15.25       -0.28      8.91 o 
  -3   5  14        0.03       -9.04     12.01 o 
  -2   5  14       37.63       18.15      8.67 o 
  -1   5  14       34.15       28.81      9.86 o 
   0   5  14       34.61       37.25     12.99 o 
   1   5  14       18.67       20.36     17.57 o 
  -8   6  14       54.66       72.00     16.19 o 
  -7   6  14       72.05      108.69     23.44 o 
  -6   6  14      299.52      383.12     49.02 o 
  -5   6  14       58.19       75.99     16.71 o 
  -4   6  14       81.96       93.38     18.02 o 
  -3   6  14      165.68      177.35     27.14 o 
  -2   6  14       93.45      104.60     24.80 o 
  -1   6  14        0.90        6.67     11.01 o 
   0   6  14        1.31       -4.81     10.66 o 
   1   6  14        7.74        4.06     11.98 o 
  -8   7  14       65.46       79.28     33.34 o 
  -7   7  14        1.37       -8.52     15.47 o 
  -6   7  14       30.28       32.65     18.32 o 
  -5   7  14       13.24      -12.54     11.68 o 
  -4   7  14       15.07        3.17     11.48 o 
  -3   7  14        0.10      -14.79      9.86 o 
  -2   7  14        9.56       -5.93      9.58 o 
  -1   7  14        1.89      -10.46     15.71 o 
   0   7  14        2.76      -14.76      9.84 o 
  -7   8  14        0.37        1.79     13.81 o 
  -6   8  14        3.95       -3.17     10.99 o 
  -5   8  14       65.31       64.17     16.70 o 
  -4   8  14       13.59      -14.74     21.72 o 
  -3   8  14       20.15        9.32     11.28 o 
  -2   8  14        5.01      -13.05     10.12 o 
  -1   8  14       16.37        3.73     18.38 o 
  -6   9  14       11.81      -13.31     12.52 o 
  -5   9  14       56.91       46.62     17.15 o 
  -4   9  14        0.02      -15.05     10.03 o 
  -3   9  14       54.47       55.44     15.84 o 
  -2   9  14        0.38      -15.49     10.33 o 
  -9   1  15       49.31       17.32     18.48 o 
  -8   1  15       14.60        5.15     11.94 o 
  -7   1  15       14.91       29.08     14.16 o 
  -6   1  15       17.82        9.84     19.62 o 
  -5   1  15        1.23      -12.92     10.70 o 
  -4   1  15       37.38       39.10     15.07 o 
  -3   1  15      203.69      234.30     26.75 o 
  -2   1  15       86.65       93.10     14.55 o 
  -1   1  15        0.04       -9.90      9.61 o 
   0   1  15        1.50        4.46     12.08 o 
   1   1  15       17.62       10.08     23.59 o 
  -9   2  15      198.33      246.89     49.20 o 
  -8   2  15      134.11      159.87     37.78 o 
  -7   2  15      486.98      427.23     53.89 o 
  -6   2  15       95.14       93.75     41.85 o 
  -5   2  15       21.87       41.91     10.57 o 
  -4   2  15       47.67       47.63     10.73 o 
  -3   2  15       53.76       75.89     24.84 o 
  -2   2  15      184.84      230.25     26.76 o 
  -1   2  15      144.71      145.87     30.28 o 
   0   2  15        5.26        2.51     11.48 o 
   1   2  15        2.47      -11.74     17.55 o 
  -9   3  15        7.64      -22.17     17.39 o 
  -8   3  15        6.98      -21.34     16.28 o 
  -7   3  15       18.84       29.51     12.79 o 
  -6   3  15       33.28       30.31     11.28 o 
  -5   3  15      113.85      105.76     15.97 o 
  -4   3  15       39.96       34.60     10.18 o 
  -3   3  15       55.36       64.50     15.97 o 
  -2   3  15        7.26      -15.68     16.32 o 
  -1   3  15       73.96       81.35     15.65 o 
   0   3  15       53.15       66.44     19.58 o 
   1   3  15       39.30       76.24     27.94 o 
  -9   4  15       30.90       36.53     13.88 o 
  -8   4  15       97.90      119.34     21.29 o 
  -7   4  15       66.69       38.14     13.73 o 
  -6   4  15      239.82      278.19     37.50 o 
  -5   4  15      237.58      286.40     39.60 o 
  -4   4  15      102.49      102.26     18.31 o 
  -3   4  15      199.62      196.93     23.90 o 
  -2   4  15        6.56        2.78      9.07 o 
  -1   4  15        0.45       -9.08     21.99 o 
   0   4  15        2.53        0.63     11.68 o 
   1   4  15        0.12        4.76     13.06 o 
  -8   5  15       19.65      -11.25     12.23 o 
  -7   5  15        0.24      -16.83     11.22 o 
  -6   5  15       64.85       78.81     17.35 o 
  -5   5  15        0.63       -9.94      9.85 o 
  -4   5  15        7.16        6.24     13.99 o 
  -3   5  15        0.47       -9.18      9.93 o 
  -2   5  15        5.32       -2.26      9.01 o 
  -1   5  15        0.64      -12.53     10.14 o 
   0   5  15        0.36       -1.89     11.56 o 
  -8   6  15        6.54      -13.28     12.84 o 
  -7   6  15       44.30       50.47     15.16 o 
  -6   6  15       12.79       -8.72     20.73 o 
  -5   6  15       53.97       45.21     20.89 o 
  -4   6  15       24.91       17.97     17.67 o 
  -3   6  15        1.91      -12.61      9.69 o 
  -2   6  15       23.17       -2.77      8.88 o 
  -1   6  15        1.63       -7.76     12.65 o 
   0   6  15        8.51       19.89     13.12 o 
  -7   7  15       44.14       30.37     15.23 o 
  -6   7  15        8.02        3.54     13.40 o 
  -5   7  15       18.32       12.67     13.06 o 
  -4   7  15       14.29       22.82     13.24 o 
  -3   7  15       19.62        8.51     18.42 o 
  -2   7  15        5.82        7.70     11.19 o 
  -1   7  15        7.74       -3.55     11.93 o 
  -6   8  15       18.47        0.25     12.22 o 
  -5   8  15      132.58      128.11     54.50 o 
  -4   8  15       47.46       80.39     16.52 o 
  -3   8  15       21.00       -0.11     10.82 o 
  -2   8  15       12.46       16.47     13.37 o 
  -9   0  16      222.81      176.11     40.23 o 
  -8   0  16      104.16      156.47     37.51 o 
  -7   0  16       66.04       96.12     30.04 o 
  -6   0  16       13.13       -0.91     19.33 o 
  -5   0  16      189.02      190.34     43.24 o 
  -4   0  16        8.77        1.86     16.68 o 
  -3   0  16      183.54      306.17     60.78 o 
  -2   0  16        7.33       18.02     19.80 o 
  -1   0  16       41.18       59.52     21.78 o 
  -9   1  16       40.44       33.70     16.62 o 
  -8   1  16       15.99       25.55     13.67 o 
  -7   1  16        7.36       -2.11     16.95 o 
  -6   1  16       19.95       32.81     14.51 o 
  -5   1  16       32.80       18.52     13.08 o 
  -4   1  16        1.10       -1.00     13.06 o 
  -3   1  16       78.07       65.44     16.76 o 
  -2   1  16      102.07       94.99     19.31 o 
  -1   1  16      149.98      165.40     21.39 o 
   0   1  16       73.10       41.30     14.38 o 
  -9   2  16        0.64      -10.00     12.56 o 
  -8   2  16        1.38      -11.01     12.16 o 
  -7   2  16       22.82        7.05     12.15 o 
  -6   2  16       37.93       28.24     13.89 o 
  -5   2  16       45.29       49.43     15.90 o 
  -4   2  16        5.14       -4.73      8.43 o 
  -3   2  16       24.31        1.69      9.76 o 
  -2   2  16        0.53        1.50     10.35 o 
  -1   2  16        3.73        9.39     10.89 o 
   0   2  16        0.90       -5.27     12.54 o 
  -9   3  16       56.55       74.93     26.16 o 
  -8   3  16       28.54       54.30     22.41 o 
  -7   3  16       16.19       -2.25     18.46 o 
  -6   3  16        2.19      -12.55      8.37 o 
  -5   3  16        8.24      -15.38     10.25 o 
  -4   3  16        0.85       -0.09      8.77 o 
  -3   3  16        2.84      -13.48      8.98 o 
  -2   3  16        0.84       -5.24      9.55 o 
  -1   3  16        0.05        2.97     11.41 o 
   0   3  16       12.17        3.21     15.73 o 
  -8   4  16        8.89      -21.61     14.41 o 
  -7   4  16      113.33      142.76     24.65 o 
  -6   4  16        1.35       11.29     14.86 o 
  -5   4  16       30.64       25.84     12.69 o 
  -4   4  16        3.85       -3.27     10.20 o 
  -3   4  16       29.73       23.39     17.58 o 
  -2   4  16       20.31       17.93     19.35 o 
  -1   4  16        9.19       17.62     12.86 o 
   0   4  16        0.06       -3.42     13.93 o 
  -8   5  16       36.69       57.17     16.64 o 
  -7   5  16       62.50       62.23     17.52 o 
  -6   5  16       71.01       71.35     16.22 o 
  -5   5  16       14.30       -1.60     14.82 o 
  -4   5  16       12.29       -8.56     15.04 o 
  -3   5  16       19.49       38.64     12.16 o 
  -2   5  16        1.18        4.26      9.34 o 
  -1   5  16       73.43       48.85     14.80 o 
  -7   6  16      165.74      243.28     36.16 o 
  -6   6  16       78.03       73.88     17.80 o 
  -5   6  16      192.99      245.87     36.21 o 
  -4   6  16       74.12       50.64     17.21 o 
  -3   6  16       15.20       16.26     15.38 o 
  -2   6  16        1.49       25.04     12.46 o 
  -6   7  16       58.66       71.12     17.92 o 
  -5   7  16        3.88        0.03     13.62 o 
  -4   7  16        4.15      -10.41     10.51 o 
  -3   7  16        1.44      -12.28     13.75 o 
  -8   1  17        0.60        1.55     14.18 o 
  -7   1  17        0.73      -15.76     13.80 o 
  -6   1  17        5.03       14.09     18.02 o 
  -5   1  17        1.25       -0.27     14.84 o 
  -4   1  17       61.99       43.40     24.72 o 
  -3   1  17       72.84      114.15     22.89 o 
  -2   1  17        0.16      -19.47     12.98 o 
  -1   1  17       19.02       21.60     28.95 o 
  -8   2  17       51.54       45.76     16.35 o 
  -7   2  17      131.38      158.61     27.49 o 
  -6   2  17        1.19        4.71     12.84 o 
  -5   2  17       43.82       27.55     15.72 o 
  -4   2  17        4.58       -4.47     14.99 o 
  -3   2  17       98.88      180.08     29.08 o 
  -2   2  17      133.12      133.99     24.82 o 
  -1   2  17       29.09       12.11     23.85 o 
  -8   3  17        4.64      -22.14     14.84 o 
  -7   3  17        8.20       -8.44     11.35 o 
  -6   3  17        6.77      -11.70     12.10 o 
  -5   3  17       33.48       56.43     17.81 o 
  -4   3  17       24.60       30.76     11.10 o 
  -3   3  17      119.80      152.65     21.01 o 
  -2   3  17      107.04      158.24     21.56 o 
  -1   3  17       31.11       12.58     13.30 o 
  -7   4  17       51.92       52.96     23.83 o 
  -6   4  17       34.46       33.42     13.61 o 
  -5   4  17       79.56       96.68     15.60 o 
  -4   4  17       44.16       44.56     12.62 o 
  -3   4  17       44.35       58.86     13.75 o 
  -2   4  17        5.85        1.75     11.28 o 
  -7   5  17        1.82      -12.43     12.31 o 
  -6   5  17        0.41      -11.58     13.19 o 
  -5   5  17       36.98       26.89     13.87 o 
  -4   5  17       26.06       39.84     11.56 o 
  -3   5  17        1.18        1.28     10.36 o 
  -2   5  17        2.25      -19.59     13.06 o 
  -6   6  17        7.76       -4.74     12.28 o 
  -5   6  17        2.15        1.80     21.48 o 
  -4   6  17        0.01      -15.13     10.09 o 
  -7   0  18       27.80       12.37     24.11 o 
  -6   0  18       28.76       35.37     22.65 o 
  -5   0  18      100.45      201.60     47.70 o 
  -4   0  18       98.09      133.19     34.46 o 
  -3   0  18      196.25      246.58     53.08 o 
  -2   0  18      136.48       98.01     30.16 o 
  -7   1  18        0.22      -18.27     13.44 o 
  -6   1  18       15.81        9.62     16.67 o 
  -5   1  18        6.24        5.22     16.80 o 
  -4   1  18       31.65       67.94     21.70 o 
  -3   1  18       15.81       13.66     16.64 o 
  -2   1  18       57.14       58.83     18.83 o 
  -7   2  18       19.50       18.95     16.03 o 
  -6   2  18       33.12       36.77     29.01 o 
  -5   2  18       91.73       62.14     18.75 o 
  -4   2  18       45.81       38.12     18.35 o 
  -3   2  18        1.52       -7.52     38.34 o 
  -7   3  18       11.08       20.57     15.11 o 
  -6   3  18       13.23       11.49     15.12 o 
  -5   3  18        0.00       -3.31     15.53 o 
  -4   3  18        0.84        2.81     15.70 o 
  -3   3  18       40.30       59.94     18.33 o 
  -6   4  18       13.88       21.13     15.74 o 
  -5   4  18       10.95       20.63     17.61 o 
  -4   4  18       13.70        6.86     17.94 o 
                                                 
